# Supplementary material for: A flexible wearable self-supporting hybrid supercapacitor device based on hierarchical nickel cobalt sulfide@C electrode
Source: Sci Rep. 2023 Sep 20;13:15555. doi: 10.1038/s41598-023-42278-9 (PMC10511439; doi:10.1038/s41598-023-42278-9)
Supplement: Supplementary file 1 — Supplementary Information. [file 41598_2023_42278_MOESM1_ESM.zip]

Archive with 91 entries (78 files):
- Raw Data/
- Raw Data/EDS-TEM-SAED/
- Raw Data/EDS-TEM-SAED/EDS/
- Raw Data/EDS-TEM-SAED/EDS/1-_0000.tif
- Raw Data/EDS-TEM-SAED/EDS/1-_0001.tif
- Raw Data/EDS-TEM-SAED/EDS/1-_0006.tif
- Raw Data/EDS-TEM-SAED/EDS/1-_0007.tif
- Raw Data/EDS-TEM-SAED/EDS/1-_0008-01.tif
- Raw Data/EDS-TEM-SAED/EDS/1-_0011.tif
- Raw Data/EDS-TEM-SAED/EDS/SI EDS-HAADF 1511-1.tif
- Raw Data/EDS-TEM-SAED/EDS/SI EDS-HAADF 1511-Spectra from Area #1-Background.txt
- Raw Data/EDS-TEM-SAED/EDS/SI EDS-HAADF 1511-Spectra from Area #1-Modelled.txt
- Raw Data/EDS-TEM-SAED/EDS/SI EDS-HAADF 1511-Spectra from Area #1-Residual.txt
- Raw Data/EDS-TEM-SAED/EDS/SI EDS-HAADF 1511-Spectra from Area #1-Spectrum.txt
- Raw Data/EDS-TEM-SAED/EDS/SI EDS-HAADF 1511.png
- Raw Data/EDS-TEM-SAED/EDS/SI EDS-HAADF 1511Co.tif
- Raw Data/EDS-TEM-SAED/EDS/SI EDS-HAADF 1511Ni.tif
- Raw Data/EDS-TEM-SAED/EDS/SI EDS-HAADF 1511S.tif
- Raw Data/Fig.1/
- Raw Data/Fig.10/
- Raw Data/Fig.10/0.5cc_01.xlsb
- Raw Data/Fig.10/10cc_01.xlsb
- Raw Data/Fig.10/10cv_01.xlsb
- Raw Data/Fig.10/1cc_01.xlsb
- Raw Data/Fig.10/20cv_01.xlsb
- Raw Data/Fig.10/2cc_01.xlsb
- Raw Data/Fig.10/30cv_01.xlsb
- Raw Data/Fig.10/40cv_01.xlsb
- Raw Data/Fig.10/50cv_01.xlsb
- Raw Data/Fig.10/5cc_01.xlsb
- Raw Data/Fig.10/5cv_01.xlsb
- Raw Data/Fig.10/8cv_01.xlsb
- Raw Data/Fig.10/cv-5mv_01.xlsb
- Raw Data/Fig.10/EIS_01.xlsb
- Raw Data/Fig.1/Fig.1a.jpg
- Raw Data/Fig.1/Fig.1c.jpg
- Raw Data/Fig.1/Fig.1d.tif
- Raw Data/Fig.1/Fig.1e.png
- Raw Data/Fig.1/fig.1f.png
- Raw Data/Fig.1/Fig1b.jpg
- Raw Data/Fig.2 XRD/
- Raw Data/Fig.2 XRD/NiCo2S4-C.txt
- Raw Data/Fig.2 XRD/xrd-c.txt
- Raw Data/Fig.3/
- Raw Data/Fig.3/xps-C.xls
- Raw Data/Fig.3/xps-Fig.3a,b,d.xls
- Raw Data/Fig.4/
- Raw Data/Fig.4/Fig.4a.tif
- Raw Data/Fig.4/Fig.4b.tif
- Raw Data/Fig.4/Fig.4c.tif
- Raw Data/Fig.4/Fig.4d.tif
- Raw Data/Fig.4/SI EDS-HAADF 1511Co.tif
- Raw Data/Fig.4/SI EDS-HAADF 1511Ni.tif
- Raw Data/Fig.4/SI EDS-HAADF 1511S.tif
- Raw Data/Fig.5/
- Raw Data/Fig.5/bet-Fig.5.XLS
- Raw Data/Fig.6 CV/
- Raw Data/Fig.6 CV/1-10cv_01.xlsb
- Raw Data/Fig.6 CV/1-20cv_01.xlsb
- Raw Data/Fig.6 CV/1-50cv_01.xlsb
- Raw Data/Fig.6 CV/1-5cv_01.xlsb
- Raw Data/Fig.6 CV/2-10cv_01.xlsb
- Raw Data/Fig.6 CV/2-20cv_01.xlsb
- Raw Data/Fig.6 CV/2-50cv_01.xlsb
- Raw Data/Fig.6 CV/2-5cv_01.xlsb
- Raw Data/Fig.6 CV/3-10cv_01.xlsb
- Raw Data/Fig.6 CV/3-20cv_01.xlsb
- Raw Data/Fig.6 CV/3-50cv_01.xlsb
- Raw Data/Fig.6 CV/3-5cv_01.xlsb
- Raw Data/Fig.7 CC/
- Raw Data/Fig.7 CC/1-10cc_01.xlsb
- Raw Data/Fig.7 CC/1-20cc_01.xlsb
- Raw Data/Fig.7 CC/1-2cc_01.xlsb
- Raw Data/Fig.7 CC/1-40cc_01.xlsb
- Raw Data/Fig.7 CC/1-4cc_01.xlsb
- Raw Data/Fig.7 CC/2-10cc_01.xlsb
- Raw Data/Fig.7 CC/2-20cc_01.xlsb
- Raw Data/Fig.7 CC/2-2cc_01.xlsb
- Raw Data/Fig.7 CC/2-40cc_01.xlsb
- Raw Data/Fig.7 CC/2-4cc_01.xlsb
- Raw Data/Fig.7 CC/3-20cc_01.xlsb
- Raw Data/Fig.7 CC/3-2cc_01.xlsb
- Raw Data/Fig.7 CC/3-40cc_01.xlsb
- Raw Data/Fig.7 CC/3-4cc_01.xlsb
- Raw Data/Fig.8/
- Raw Data/Fig.8/1-EIS_01.xlsb
- Raw Data/Fig.8/2-EIS_01.xlsb
- Raw Data/Fig.8/3-EIS_01.xlsb
- Raw Data/Fig.8/Fig.8a.xlsx
- Raw Data/Fig.9/
- Raw Data/Fig.9/40cc life.xlsb
