# Supplementary material for: A flexible wearable self-supporting hybrid supercapacitor device based on hierarchical nickel cobalt sulfide@C electrode
Source: Sci Rep. 2023 Sep 20;13:15555. doi: 10.1038/s41598-023-42278-9 (PMC10511439; doi:10.1038/s41598-023-42278-9)
Supplement: Supplementary file 1 — Supplementary Information. [file 41598_2023_42278_MOESM1_ESM.zip › Raw Data/EDS-TEM-SAED/EDS/SI EDS-HAADF 1511-Spectra from Area #1-Background.txt]

-1.000000e+003	0.000000e+000
-9.950000e+002	8.840639e-002
-9.900000e+002	1.768128e-001
-9.850000e+002	2.652192e-001
-9.800000e+002	3.536256e-001
-9.750000e+002	4.420319e-001
-9.700000e+002	5.304384e-001
-9.650000e+002	6.188447e-001
-9.600000e+002	7.072511e-001
-9.550000e+002	7.956575e-001
-9.500000e+002	8.840639e-001
-9.450000e+002	9.724703e-001
-9.400000e+002	1.060877e+000
-9.350000e+002	1.149283e+000
-9.300000e+002	1.237690e+000
-9.250000e+002	1.326096e+000
-9.200000e+002	1.414503e+000
-9.150000e+002	1.502909e+000
-9.100000e+002	1.591315e+000
-9.050000e+002	1.679722e+000
-9.000000e+002	1.768128e+000
-8.950000e+002	1.856535e+000
-8.900000e+002	1.944941e+000
-8.850000e+002	2.033348e+000
-8.800000e+002	2.121754e+000
-8.750000e+002	2.210160e+000
-8.700000e+002	2.298567e+000
-8.650000e+002	2.386973e+000
-8.600000e+002	2.475379e+000
-8.550000e+002	2.563786e+000
-8.500000e+002	2.652192e+000
-8.450000e+002	2.740598e+000
-8.400000e+002	2.829005e+000
-8.350000e+002	2.917411e+000
-8.300000e+002	3.005817e+000
-8.250000e+002	3.094223e+000
-8.200000e+002	3.182630e+000
-8.150000e+002	3.271036e+000
-8.100000e+002	3.359442e+000
-8.050000e+002	3.447849e+000
-8.000000e+002	3.536255e+000
-7.950000e+002	3.624661e+000
-7.900000e+002	3.713068e+000
-7.850000e+002	3.801474e+000
-7.800000e+002	3.889880e+000
-7.750000e+002	3.978287e+000
-7.700000e+002	4.066693e+000
-7.650000e+002	4.155100e+000
-7.600000e+002	4.243506e+000
-7.550000e+002	4.331913e+000
-7.500000e+002	4.420320e+000
-7.450000e+002	4.508726e+000
-7.400000e+002	4.597133e+000
-7.350000e+002	4.685539e+000
-7.300000e+002	4.773946e+000
-7.250000e+002	4.862352e+000
-7.200000e+002	4.950759e+000
-7.150000e+002	5.039165e+000
-7.100000e+002	5.127572e+000
-7.050000e+002	5.215979e+000
-7.000000e+002	5.304385e+000
-6.950000e+002	5.392792e+000
-6.900000e+002	5.481198e+000
-6.850000e+002	5.569605e+000
-6.800000e+002	5.658011e+000
-6.750000e+002	5.746418e+000
-6.700000e+002	5.834825e+000
-6.650000e+002	5.923231e+000
-6.600000e+002	6.011638e+000
-6.550000e+002	6.100044e+000
-6.500000e+002	6.188451e+000
-6.450000e+002	6.276857e+000
-6.400000e+002	6.365264e+000
-6.350000e+002	6.453671e+000
-6.300000e+002	6.542077e+000
-6.250000e+002	6.630484e+000
-6.200000e+002	6.718890e+000
-6.150000e+002	6.807297e+000
-6.100000e+002	6.895703e+000
-6.050000e+002	6.984110e+000
-6.000000e+002	7.072516e+000
-5.950000e+002	7.160923e+000
-5.900000e+002	7.249330e+000
-5.850000e+002	7.337736e+000
-5.800000e+002	7.426143e+000
-5.750000e+002	7.514549e+000
-5.700000e+002	7.602956e+000
-5.650000e+002	7.691362e+000
-5.600000e+002	7.779769e+000
-5.550000e+002	7.868176e+000
-5.500000e+002	7.956582e+000
-5.450000e+002	8.044989e+000
-5.400000e+002	8.133395e+000
-5.350000e+002	8.221802e+000
-5.300000e+002	8.310208e+000
-5.250000e+002	8.398615e+000
-5.200000e+002	8.487021e+000
-5.150000e+002	8.575428e+000
-5.100000e+002	8.663835e+000
-5.050000e+002	8.752241e+000
-5.000000e+002	8.840648e+000
-4.950000e+002	8.929054e+000
-4.900000e+002	9.017461e+000
-4.850000e+002	9.105867e+000
-4.800000e+002	9.194274e+000
-4.750000e+002	9.282681e+000
-4.700000e+002	9.371087e+000
-4.650000e+002	9.459494e+000
-4.600000e+002	9.547900e+000
-4.550000e+002	9.636307e+000
-4.500000e+002	9.724713e+000
-4.450000e+002	9.813120e+000
-4.400000e+002	9.901526e+000
-4.350000e+002	9.989933e+000
-4.300000e+002	1.007834e+001
-4.250000e+002	1.016675e+001
-4.200000e+002	1.025515e+001
-4.150000e+002	1.034356e+001
-4.100000e+002	1.043197e+001
-4.050000e+002	1.052037e+001
-4.000000e+002	1.060878e+001
-3.950000e+002	1.069719e+001
-3.900000e+002	1.078559e+001
-3.850000e+002	1.087400e+001
-3.800000e+002	1.096241e+001
-3.750000e+002	1.105081e+001
-3.700000e+002	1.113922e+001
-3.650000e+002	1.122762e+001
-3.600000e+002	1.131603e+001
-3.550000e+002	1.140444e+001
-3.500000e+002	1.149284e+001
-3.450000e+002	1.158125e+001
-3.400000e+002	1.166966e+001
-3.350000e+002	1.175806e+001
-3.300000e+002	1.184647e+001
-3.250000e+002	1.193488e+001
-3.200000e+002	1.202328e+001
-3.150000e+002	1.211169e+001
-3.100000e+002	1.220010e+001
-3.050000e+002	1.228850e+001
-3.000000e+002	1.237691e+001
-2.950000e+002	1.246532e+001
-2.900000e+002	1.255372e+001
-2.850000e+002	1.264213e+001
-2.800000e+002	1.273054e+001
-2.750000e+002	1.281894e+001
-2.700000e+002	1.290735e+001
-2.650000e+002	1.299576e+001
-2.600000e+002	1.308416e+001
-2.550000e+002	1.317257e+001
-2.500000e+002	1.326098e+001
-2.450000e+002	1.334938e+001
-2.400000e+002	1.343779e+001
-2.350000e+002	1.352620e+001
-2.300000e+002	1.361460e+001
-2.250000e+002	1.370301e+001
-2.200000e+002	1.379142e+001
-2.150000e+002	1.387982e+001
-2.100000e+002	1.396823e+001
-2.050000e+002	1.405663e+001
-2.000000e+002	1.414504e+001
-1.950000e+002	1.423345e+001
-1.900000e+002	1.432185e+001
-1.850000e+002	1.441026e+001
-1.800000e+002	1.449867e+001
-1.750000e+002	1.458707e+001
-1.700000e+002	1.467548e+001
-1.650000e+002	1.476389e+001
-1.600000e+002	1.485229e+001
-1.550000e+002	1.494070e+001
-1.500000e+002	1.502911e+001
-1.450000e+002	1.511751e+001
-1.400000e+002	1.520592e+001
-1.350000e+002	1.529433e+001
-1.300000e+002	1.538273e+001
-1.250000e+002	1.547114e+001
-1.200000e+002	1.555955e+001
-1.150000e+002	1.564795e+001
-1.100000e+002	1.573636e+001
-1.050000e+002	1.582477e+001
-1.000000e+002	1.591317e+001
-9.500000e+001	1.600158e+001
-9.000000e+001	1.608998e+001
-8.500000e+001	1.617839e+001
-8.000000e+001	1.626680e+001
-7.500000e+001	1.635520e+001
-7.000000e+001	1.644361e+001
-6.500000e+001	1.653201e+001
-6.000000e+001	1.662042e+001
-5.500000e+001	1.670882e+001
-5.000000e+001	1.679723e+001
-4.500000e+001	1.688564e+001
-4.000000e+001	1.697404e+001
-3.500000e+001	1.706245e+001
-3.000000e+001	1.715085e+001
-2.500000e+001	1.723926e+001
-2.000000e+001	1.732766e+001
-1.500000e+001	1.741607e+001
-1.000000e+001	1.750447e+001
-5.000000e+000	1.759288e+001
0.000000e+000	1.768129e+001
5.000000e+000	1.776969e+001
1.000000e+001	1.785810e+001
1.500000e+001	1.794650e+001
2.000000e+001	1.803491e+001
2.500000e+001	1.812331e+001
3.000000e+001	1.821172e+001
3.500000e+001	1.830013e+001
4.000000e+001	1.838853e+001
4.500000e+001	1.847694e+001
5.000000e+001	1.856534e+001
5.500000e+001	1.865375e+001
6.000000e+001	1.874215e+001
6.500000e+001	1.883056e+001
7.000000e+001	1.891896e+001
7.500000e+001	1.900737e+001
8.000000e+001	1.909578e+001
8.500000e+001	1.918418e+001
9.000000e+001	1.927259e+001
9.500000e+001	1.936099e+001
1.000000e+002	1.944940e+001
1.050000e+002	1.953780e+001
1.100000e+002	1.962621e+001
1.150000e+002	1.971461e+001
1.200000e+002	1.980302e+001
1.250000e+002	1.989143e+001
1.300000e+002	1.997983e+001
1.350000e+002	2.006824e+001
1.400000e+002	2.015664e+001
1.450000e+002	2.024505e+001
1.500000e+002	2.033345e+001
1.550000e+002	2.042186e+001
1.600000e+002	2.051027e+001
1.650000e+002	2.059867e+001
1.700000e+002	2.068708e+001
1.750000e+002	2.077548e+001
1.800000e+002	2.086389e+001
1.850000e+002	2.095229e+001
1.900000e+002	2.104070e+001
1.950000e+002	2.112910e+001
2.000000e+002	2.121751e+001
2.050000e+002	2.130592e+001
2.100000e+002	2.139432e+001
2.150000e+002	2.148273e+001
2.200000e+002	2.157113e+001
2.250000e+002	2.165954e+001
2.300000e+002	2.174794e+001
2.350000e+002	2.183635e+001
2.400000e+002	2.192476e+001
2.450000e+002	2.201316e+001
2.500000e+002	2.210157e+001
2.550000e+002	2.218997e+001
2.600000e+002	2.227838e+001
2.650000e+002	2.236678e+001
2.700000e+002	2.245519e+001
2.750000e+002	2.254359e+001
2.800000e+002	2.263200e+001
2.850000e+002	2.272041e+001
2.900000e+002	2.280881e+001
2.950000e+002	2.289722e+001
3.000000e+002	2.298562e+001
3.050000e+002	2.307403e+001
3.100000e+002	2.316243e+001
3.150000e+002	2.325084e+001
3.200000e+002	2.333924e+001
3.250000e+002	2.342765e+001
3.300000e+002	2.351606e+001
3.350000e+002	2.360446e+001
3.400000e+002	2.369287e+001
3.450000e+002	2.378127e+001
3.500000e+002	2.386968e+001
3.550000e+002	2.395808e+001
3.600000e+002	2.404649e+001
3.650000e+002	2.413490e+001
3.700000e+002	2.422330e+001
3.750000e+002	2.431171e+001
3.800000e+002	2.440011e+001
3.850000e+002	2.448852e+001
3.900000e+002	2.457692e+001
3.950000e+002	2.466533e+001
4.000000e+002	2.475373e+001
4.050000e+002	2.484214e+001
4.100000e+002	2.493055e+001
4.150000e+002	2.501895e+001
4.200000e+002	2.510736e+001
4.250000e+002	2.519576e+001
4.300000e+002	2.528417e+001
4.350000e+002	2.537257e+001
4.400000e+002	2.546098e+001
4.450000e+002	2.554939e+001
4.500000e+002	2.563779e+001
4.550000e+002	2.572620e+001
4.600000e+002	2.581460e+001
4.650000e+002	2.590301e+001
4.700000e+002	2.599141e+001
4.750000e+002	2.607982e+001
4.800000e+002	2.616822e+001
4.850000e+002	2.625663e+001
4.900000e+002	2.634504e+001
4.950000e+002	2.643344e+001
5.000000e+002	2.652185e+001
5.050000e+002	2.661025e+001
5.100000e+002	2.669866e+001
5.150000e+002	2.678706e+001
5.200000e+002	2.687547e+001
5.250000e+002	2.696387e+001
5.300000e+002	2.705228e+001
5.350000e+002	2.714069e+001
5.400000e+002	2.722909e+001
5.450000e+002	2.731750e+001
5.500000e+002	2.740590e+001
5.550000e+002	2.749431e+001
5.600000e+002	2.758271e+001
5.650000e+002	2.767112e+001
5.700000e+002	2.775953e+001
5.750000e+002	2.784793e+001
5.800000e+002	2.793634e+001
5.850000e+002	2.802474e+001
5.900000e+002	2.811315e+001
5.950000e+002	2.820155e+001
6.000000e+002	2.828996e+001
6.050000e+002	2.837836e+001
6.100000e+002	2.846677e+001
6.150000e+002	2.855518e+001
6.200000e+002	2.864358e+001
6.250000e+002	2.873199e+001
6.300000e+002	2.882039e+001
6.350000e+002	2.890880e+001
6.400000e+002	2.899720e+001
6.450000e+002	2.908561e+001
6.500000e+002	2.917402e+001
6.550000e+002	2.926242e+001
6.600000e+002	2.935083e+001
6.650000e+002	2.943923e+001
6.700000e+002	2.952764e+001
6.750000e+002	2.961604e+001
6.800000e+002	2.970445e+001
6.850000e+002	2.979285e+001
6.900000e+002	2.988126e+001
6.950000e+002	2.996967e+001
7.000000e+002	3.005807e+001
7.050000e+002	3.014648e+001
7.100000e+002	3.023488e+001
7.150000e+002	3.032329e+001
7.200000e+002	3.041169e+001
7.250000e+002	3.050010e+001
7.300000e+002	3.058850e+001
7.350000e+002	3.067691e+001
7.400000e+002	3.076532e+001
7.450000e+002	3.085372e+001
7.500000e+002	3.094213e+001
7.550000e+002	3.103053e+001
7.600000e+002	3.111894e+001
7.650000e+002	3.120734e+001
7.700000e+002	3.129575e+001
7.750000e+002	3.138416e+001
7.800000e+002	3.147256e+001
7.850000e+002	3.156097e+001
7.900000e+002	3.164937e+001
7.950000e+002	3.173778e+001
8.000000e+002	3.182618e+001
8.050000e+002	3.191459e+001
8.100000e+002	3.200299e+001
8.150000e+002	3.209140e+001
8.200000e+002	3.217981e+001
8.250000e+002	3.226821e+001
8.300000e+002	3.235662e+001
8.350000e+002	3.244502e+001
8.400000e+002	3.253343e+001
8.450000e+002	3.262183e+001
8.500000e+002	3.271024e+001
8.550000e+002	3.279865e+001
8.600000e+002	3.288705e+001
8.650000e+002	3.297546e+001
8.700000e+002	3.306386e+001
8.750000e+002	3.315227e+001
8.800000e+002	3.324067e+001
8.850000e+002	3.332908e+001
8.900000e+002	3.341748e+001
8.950000e+002	3.350589e+001
9.000000e+002	3.359430e+001
9.050000e+002	3.368270e+001
9.100000e+002	3.377111e+001
9.150000e+002	3.385951e+001
9.200000e+002	3.394792e+001
9.250000e+002	3.403632e+001
9.300000e+002	3.412473e+001
9.350000e+002	3.421313e+001
9.400000e+002	3.430154e+001
9.450000e+002	3.438995e+001
9.500000e+002	3.447835e+001
9.550000e+002	3.456676e+001
9.600000e+002	3.465516e+001
9.650000e+002	3.474357e+001
9.700000e+002	3.483197e+001
9.750000e+002	3.492038e+001
9.800000e+002	3.500879e+001
9.850000e+002	3.509719e+001
9.900000e+002	3.518560e+001
9.950000e+002	3.527400e+001
1.000000e+003	3.536241e+001
1.005000e+003	3.545081e+001
1.010000e+003	3.553922e+001
1.015000e+003	3.562762e+001
1.020000e+003	3.571603e+001
1.025000e+003	3.580459e+001
1.030000e+003	3.578600e+001
1.035000e+003	3.576741e+001
1.040000e+003	3.574882e+001
1.045000e+003	3.573023e+001
1.050000e+003	3.571164e+001
1.055000e+003	3.569305e+001
1.060000e+003	3.567446e+001
1.065000e+003	3.565587e+001
1.070000e+003	3.563728e+001
1.075000e+003	3.561869e+001
1.080000e+003	3.560010e+001
1.085000e+003	3.558151e+001
1.090000e+003	3.556292e+001
1.095000e+003	3.554433e+001
1.100000e+003	3.552574e+001
1.105000e+003	3.550714e+001
1.110000e+003	3.548856e+001
1.115000e+003	3.546997e+001
1.120000e+003	3.545137e+001
1.125000e+003	3.543279e+001
1.130000e+003	3.541420e+001
1.135000e+003	3.539560e+001
1.140000e+003	3.537701e+001
1.145000e+003	3.535843e+001
1.150000e+003	3.533983e+001
1.155000e+003	3.532124e+001
1.160000e+003	3.530265e+001
1.165000e+003	3.528407e+001
1.170000e+003	3.526547e+001
1.175000e+003	3.524688e+001
1.180000e+003	3.522829e+001
1.185000e+003	3.520970e+001
1.190000e+003	3.519111e+001
1.195000e+003	3.517252e+001
1.200000e+003	3.515393e+001
1.205000e+003	3.513534e+001
1.210000e+003	3.511675e+001
1.215000e+003	3.509816e+001
1.220000e+003	3.507957e+001
1.225000e+003	3.506098e+001
1.230000e+003	3.504239e+001
1.235000e+003	3.502380e+001
1.240000e+003	3.500521e+001
1.245000e+003	3.498662e+001
1.250000e+003	3.496803e+001
1.255000e+003	3.494944e+001
1.260000e+003	3.493085e+001
1.265000e+003	3.491226e+001
1.270000e+003	3.489367e+001
1.275000e+003	3.487508e+001
1.280000e+003	3.485649e+001
1.285000e+003	3.483790e+001
1.290000e+003	3.481931e+001
1.295000e+003	3.480072e+001
1.300000e+003	3.478213e+001
1.305000e+003	3.476353e+001
1.310000e+003	3.474495e+001
1.315000e+003	3.472636e+001
1.320000e+003	3.470776e+001
1.325000e+003	3.468917e+001
1.330000e+003	3.467059e+001
1.335000e+003	3.465199e+001
1.340000e+003	3.463340e+001
1.345000e+003	3.461481e+001
1.350000e+003	3.459623e+001
1.355000e+003	3.457763e+001
1.360000e+003	3.455904e+001
1.365000e+003	3.454045e+001
1.370000e+003	3.452186e+001
1.375000e+003	3.450327e+001
1.380000e+003	3.448468e+001
1.385000e+003	3.446609e+001
1.390000e+003	3.444750e+001
1.395000e+003	3.442891e+001
1.400000e+003	3.441032e+001
1.405000e+003	3.439173e+001
1.410000e+003	3.437314e+001
1.415000e+003	3.435455e+001
1.420000e+003	3.433596e+001
1.425000e+003	3.431737e+001
1.430000e+003	3.429878e+001
1.435000e+003	3.428019e+001
1.440000e+003	3.426160e+001
1.445000e+003	3.424301e+001
1.450000e+003	3.422442e+001
1.455000e+003	3.420583e+001
1.460000e+003	3.418724e+001
1.465000e+003	3.416865e+001
1.470000e+003	3.415006e+001
1.475000e+003	3.413147e+001
1.480000e+003	3.411288e+001
1.485000e+003	3.409429e+001
1.490000e+003	3.407570e+001
1.495000e+003	3.405711e+001
1.500000e+003	3.403852e+001
1.505000e+003	3.401993e+001
1.510000e+003	3.400134e+001
1.515000e+003	3.398275e+001
1.520000e+003	3.396416e+001
1.525000e+003	3.394556e+001
1.530000e+003	3.392698e+001
1.535000e+003	3.390839e+001
1.540000e+003	3.388979e+001
1.545000e+003	3.387120e+001
1.550000e+003	3.385262e+001
1.555000e+003	3.383402e+001
1.560000e+003	3.381543e+001
1.565000e+003	3.379684e+001
1.570000e+003	3.377825e+001
1.575000e+003	3.375966e+001
1.580000e+003	3.374107e+001
1.585000e+003	3.372248e+001
1.590000e+003	3.370389e+001
1.595000e+003	3.368530e+001
1.600000e+003	3.366671e+001
1.605000e+003	3.364812e+001
1.610000e+003	3.362953e+001
1.615000e+003	3.361094e+001
1.620000e+003	3.359235e+001
1.625000e+003	3.357376e+001
1.630000e+003	3.355517e+001
1.635000e+003	3.353658e+001
1.640000e+003	3.351799e+001
1.645000e+003	3.349940e+001
1.650000e+003	3.337553e+001
1.655000e+003	3.325166e+001
1.660000e+003	3.312779e+001
1.665000e+003	3.300392e+001
1.670000e+003	3.288005e+001
1.675000e+003	3.275618e+001
1.680000e+003	3.263231e+001
1.685000e+003	3.250843e+001
1.690000e+003	3.238456e+001
1.695000e+003	3.226069e+001
1.700000e+003	3.213682e+001
1.705000e+003	3.201295e+001
1.710000e+003	3.188908e+001
1.715000e+003	3.176521e+001
1.720000e+003	3.164134e+001
1.725000e+003	3.151747e+001
1.730000e+003	3.139360e+001
1.735000e+003	3.126973e+001
1.740000e+003	3.114585e+001
1.745000e+003	3.102198e+001
1.750000e+003	3.089811e+001
1.755000e+003	3.077424e+001
1.760000e+003	3.065037e+001
1.765000e+003	3.052650e+001
1.770000e+003	3.040263e+001
1.775000e+003	3.027876e+001
1.780000e+003	3.015489e+001
1.785000e+003	3.003102e+001
1.790000e+003	2.990715e+001
1.795000e+003	2.978328e+001
1.800000e+003	2.965940e+001
1.805000e+003	2.953553e+001
1.810000e+003	2.941166e+001
1.815000e+003	2.928779e+001
1.820000e+003	2.916392e+001
1.825000e+003	2.904005e+001
1.830000e+003	2.891618e+001
1.835000e+003	2.879231e+001
1.840000e+003	2.866844e+001
1.845000e+003	2.854454e+001
1.850000e+003	2.853341e+001
1.855000e+003	2.852228e+001
1.860000e+003	2.851115e+001
1.865000e+003	2.850002e+001
1.870000e+003	2.848888e+001
1.875000e+003	2.847775e+001
1.880000e+003	2.846662e+001
1.885000e+003	2.845549e+001
1.890000e+003	2.844436e+001
1.895000e+003	2.843323e+001
1.900000e+003	2.842209e+001
1.905000e+003	2.841096e+001
1.910000e+003	2.839983e+001
1.915000e+003	2.838870e+001
1.920000e+003	2.837757e+001
1.925000e+003	2.836643e+001
1.930000e+003	2.835530e+001
1.935000e+003	2.834417e+001
1.940000e+003	2.833304e+001
1.945000e+003	2.832191e+001
1.950000e+003	2.831077e+001
1.955000e+003	2.829964e+001
1.960000e+003	2.828851e+001
1.965000e+003	2.827738e+001
1.970000e+003	2.826625e+001
1.975000e+003	2.825512e+001
1.980000e+003	2.824398e+001
1.985000e+003	2.823285e+001
1.990000e+003	2.822172e+001
1.995000e+003	2.821059e+001
2.000000e+003	2.819946e+001
2.005000e+003	2.818832e+001
2.010000e+003	2.817719e+001
2.015000e+003	2.816606e+001
2.020000e+003	2.815493e+001
2.025000e+003	2.814380e+001
2.030000e+003	2.813266e+001
2.035000e+003	2.812153e+001
2.040000e+003	2.811040e+001
2.045000e+003	2.809927e+001
2.050000e+003	2.808814e+001
2.055000e+003	2.807700e+001
2.060000e+003	2.806587e+001
2.065000e+003	2.805474e+001
2.070000e+003	2.804361e+001
2.075000e+003	2.803248e+001
2.080000e+003	2.802135e+001
2.085000e+003	2.801021e+001
2.090000e+003	2.799908e+001
2.095000e+003	2.798795e+001
2.100000e+003	2.797682e+001
2.105000e+003	2.796569e+001
2.110000e+003	2.795455e+001
2.115000e+003	2.794342e+001
2.120000e+003	2.793229e+001
2.125000e+003	2.792116e+001
2.130000e+003	2.791003e+001
2.135000e+003	2.789890e+001
2.140000e+003	2.788776e+001
2.145000e+003	2.787663e+001
2.150000e+003	2.786550e+001
2.155000e+003	2.785437e+001
2.160000e+003	2.784324e+001
2.165000e+003	2.783210e+001
2.170000e+003	2.782097e+001
2.175000e+003	2.780984e+001
2.180000e+003	2.779871e+001
2.185000e+003	2.778757e+001
2.190000e+003	2.777644e+001
2.195000e+003	2.776531e+001
2.200000e+003	2.775418e+001
2.205000e+003	2.802550e+001
2.210000e+003	2.829682e+001
2.215000e+003	2.856814e+001
2.220000e+003	2.883945e+001
2.225000e+003	2.911077e+001
2.230000e+003	2.938209e+001
2.235000e+003	2.965341e+001
2.240000e+003	2.992473e+001
2.245000e+003	3.019605e+001
2.250000e+003	3.046737e+001
2.255000e+003	3.073868e+001
2.260000e+003	3.101000e+001
2.265000e+003	3.128132e+001
2.270000e+003	3.155264e+001
2.275000e+003	3.182396e+001
2.280000e+003	3.209528e+001
2.285000e+003	3.236660e+001
2.290000e+003	3.263792e+001
2.295000e+003	3.290924e+001
2.300000e+003	3.318056e+001
2.305000e+003	3.345188e+001
2.310000e+003	3.372320e+001
2.315000e+003	3.399452e+001
2.320000e+003	3.426584e+001
2.325000e+003	3.453716e+001
2.330000e+003	3.480848e+001
2.335000e+003	3.507980e+001
2.340000e+003	3.535112e+001
2.345000e+003	3.562244e+001
2.350000e+003	3.589376e+001
2.355000e+003	3.616508e+001
2.360000e+003	3.643640e+001
2.365000e+003	3.670772e+001
2.370000e+003	3.697904e+001
2.375000e+003	3.725036e+001
2.380000e+003	3.752168e+001
2.385000e+003	3.779300e+001
2.390000e+003	3.806432e+001
2.395000e+003	3.833564e+001
2.400000e+003	3.860696e+001
2.405000e+003	3.887828e+001
2.410000e+003	3.914960e+001
2.415000e+003	3.942093e+001
2.420000e+003	3.969225e+001
2.425000e+003	3.996357e+001
2.430000e+003	4.023489e+001
2.435000e+003	4.050618e+001
2.440000e+003	4.014769e+001
2.445000e+003	3.978923e+001
2.450000e+003	3.943074e+001
2.455000e+003	3.907227e+001
2.460000e+003	3.871381e+001
2.465000e+003	3.835532e+001
2.470000e+003	3.799686e+001
2.475000e+003	3.763837e+001
2.480000e+003	3.727989e+001
2.485000e+003	3.692142e+001
2.490000e+003	3.656294e+001
2.495000e+003	3.620447e+001
2.500000e+003	3.584599e+001
2.505000e+003	3.548752e+001
2.510000e+003	3.512904e+001
2.515000e+003	3.477057e+001
2.520000e+003	3.441209e+001
2.525000e+003	3.405362e+001
2.530000e+003	3.369513e+001
2.535000e+003	3.333667e+001
2.540000e+003	3.297818e+001
2.545000e+003	3.261972e+001
2.550000e+003	3.226125e+001
2.555000e+003	3.190276e+001
2.560000e+003	3.154430e+001
2.565000e+003	3.118581e+001
2.570000e+003	3.082735e+001
2.575000e+003	3.046887e+001
2.580000e+003	3.011038e+001
2.585000e+003	2.975192e+001
2.590000e+003	2.939343e+001
2.595000e+003	2.891554e+001
2.600000e+003	2.843765e+001
2.605000e+003	2.795976e+001
2.610000e+003	2.748187e+001
2.615000e+003	2.700398e+001
2.620000e+003	2.652609e+001
2.625000e+003	2.604820e+001
2.630000e+003	2.557031e+001
2.635000e+003	2.509242e+001
2.640000e+003	2.461453e+001
2.645000e+003	2.413664e+001
2.650000e+003	2.365875e+001
2.655000e+003	2.318086e+001
2.660000e+003	2.270297e+001
2.665000e+003	2.222508e+001
2.670000e+003	2.174719e+001
2.675000e+003	2.126930e+001
2.680000e+003	2.079141e+001
2.685000e+003	2.031352e+001
2.690000e+003	1.983563e+001
2.695000e+003	1.935774e+001
2.700000e+003	1.887985e+001
2.705000e+003	1.840196e+001
2.710000e+003	1.792407e+001
2.715000e+003	1.744618e+001
2.720000e+003	1.696829e+001
2.725000e+003	1.649041e+001
2.730000e+003	1.648064e+001
2.735000e+003	1.647086e+001
2.740000e+003	1.646108e+001
2.745000e+003	1.645131e+001
2.750000e+003	1.644153e+001
2.755000e+003	1.643176e+001
2.760000e+003	1.642198e+001
2.765000e+003	1.641220e+001
2.770000e+003	1.640243e+001
2.775000e+003	1.639265e+001
2.780000e+003	1.638288e+001
2.785000e+003	1.637310e+001
2.790000e+003	1.636333e+001
2.795000e+003	1.635355e+001
2.800000e+003	1.634377e+001
2.805000e+003	1.633400e+001
2.810000e+003	1.632422e+001
2.815000e+003	1.631445e+001
2.820000e+003	1.630467e+001
2.825000e+003	1.629490e+001
2.830000e+003	1.628512e+001
2.835000e+003	1.627534e+001
2.840000e+003	1.626557e+001
2.845000e+003	1.625579e+001
2.850000e+003	1.624602e+001
2.855000e+003	1.623624e+001
2.860000e+003	1.622647e+001
2.865000e+003	1.621669e+001
2.870000e+003	1.620691e+001
2.875000e+003	1.619714e+001
2.880000e+003	1.618736e+001
2.885000e+003	1.617759e+001
2.890000e+003	1.616781e+001
2.895000e+003	1.615804e+001
2.900000e+003	1.614826e+001
2.905000e+003	1.613848e+001
2.910000e+003	1.612871e+001
2.915000e+003	1.611893e+001
2.920000e+003	1.610916e+001
2.925000e+003	1.609938e+001
2.930000e+003	1.608961e+001
2.935000e+003	1.607983e+001
2.940000e+003	1.607005e+001
2.945000e+003	1.606028e+001
2.950000e+003	1.605050e+001
2.955000e+003	1.604073e+001
2.960000e+003	1.603095e+001
2.965000e+003	1.602117e+001
2.970000e+003	1.601140e+001
2.975000e+003	1.600162e+001
2.980000e+003	1.599185e+001
2.985000e+003	1.598207e+001
2.990000e+003	1.597230e+001
2.995000e+003	1.596252e+001
3.000000e+003	1.595274e+001
3.005000e+003	1.594297e+001
3.010000e+003	1.593319e+001
3.015000e+003	1.592342e+001
3.020000e+003	1.591364e+001
3.025000e+003	1.590386e+001
3.030000e+003	1.589409e+001
3.035000e+003	1.588431e+001
3.040000e+003	1.587454e+001
3.045000e+003	1.586476e+001
3.050000e+003	1.585499e+001
3.055000e+003	1.584521e+001
3.060000e+003	1.583543e+001
3.065000e+003	1.582566e+001
3.070000e+003	1.581588e+001
3.075000e+003	1.580611e+001
3.080000e+003	1.579633e+001
3.085000e+003	1.578656e+001
3.090000e+003	1.577678e+001
3.095000e+003	1.576700e+001
3.100000e+003	1.575723e+001
3.105000e+003	1.574745e+001
3.110000e+003	1.573768e+001
3.115000e+003	1.572790e+001
3.120000e+003	1.571812e+001
3.125000e+003	1.570835e+001
3.130000e+003	1.569857e+001
3.135000e+003	1.568880e+001
3.140000e+003	1.567902e+001
3.145000e+003	1.566925e+001
3.150000e+003	1.565947e+001
3.155000e+003	1.564969e+001
3.160000e+003	1.563992e+001
3.165000e+003	1.563014e+001
3.170000e+003	1.562037e+001
3.175000e+003	1.561059e+001
3.180000e+003	1.560081e+001
3.185000e+003	1.559104e+001
3.190000e+003	1.558126e+001
3.195000e+003	1.557149e+001
3.200000e+003	1.556171e+001
3.205000e+003	1.555194e+001
3.210000e+003	1.554216e+001
3.215000e+003	1.553238e+001
3.220000e+003	1.552261e+001
3.225000e+003	1.551283e+001
3.230000e+003	1.550306e+001
3.235000e+003	1.549328e+001
3.240000e+003	1.548351e+001
3.245000e+003	1.547373e+001
3.250000e+003	1.546395e+001
3.255000e+003	1.545418e+001
3.260000e+003	1.544440e+001
3.265000e+003	1.543463e+001
3.270000e+003	1.542485e+001
3.275000e+003	1.541508e+001
3.280000e+003	1.540530e+001
3.285000e+003	1.539552e+001
3.290000e+003	1.538575e+001
3.295000e+003	1.537597e+001
3.300000e+003	1.536620e+001
3.305000e+003	1.535642e+001
3.310000e+003	1.534664e+001
3.315000e+003	1.533687e+001
3.320000e+003	1.532709e+001
3.325000e+003	1.531732e+001
3.330000e+003	1.530754e+001
3.335000e+003	1.529777e+001
3.340000e+003	1.528799e+001
3.345000e+003	1.527821e+001
3.350000e+003	1.526844e+001
3.355000e+003	1.525866e+001
3.360000e+003	1.524889e+001
3.365000e+003	1.523911e+001
3.370000e+003	1.522933e+001
3.375000e+003	1.521956e+001
3.380000e+003	1.520978e+001
3.385000e+003	1.520001e+001
3.390000e+003	1.519023e+001
3.395000e+003	1.518046e+001
3.400000e+003	1.517068e+001
3.405000e+003	1.516090e+001
3.410000e+003	1.515113e+001
3.415000e+003	1.514135e+001
3.420000e+003	1.513158e+001
3.425000e+003	1.512180e+001
3.430000e+003	1.511203e+001
3.435000e+003	1.510225e+001
3.440000e+003	1.509247e+001
3.445000e+003	1.508270e+001
3.450000e+003	1.507292e+001
3.455000e+003	1.506315e+001
3.460000e+003	1.505337e+001
3.465000e+003	1.504360e+001
3.470000e+003	1.503382e+001
3.475000e+003	1.502404e+001
3.480000e+003	1.501427e+001
3.485000e+003	1.500449e+001
3.490000e+003	1.499472e+001
3.495000e+003	1.498494e+001
3.500000e+003	1.497516e+001
3.505000e+003	1.496539e+001
3.510000e+003	1.495561e+001
3.515000e+003	1.494584e+001
3.520000e+003	1.493606e+001
3.525000e+003	1.492629e+001
3.530000e+003	1.491651e+001
3.535000e+003	1.490673e+001
3.540000e+003	1.489696e+001
3.545000e+003	1.488718e+001
3.550000e+003	1.487741e+001
3.555000e+003	1.486763e+001
3.560000e+003	1.485785e+001
3.565000e+003	1.484808e+001
3.570000e+003	1.483830e+001
3.575000e+003	1.482853e+001
3.580000e+003	1.481875e+001
3.585000e+003	1.480898e+001
3.590000e+003	1.479920e+001
3.595000e+003	1.478942e+001
3.600000e+003	1.477965e+001
3.605000e+003	1.476987e+001
3.610000e+003	1.476010e+001
3.615000e+003	1.475032e+001
3.620000e+003	1.474055e+001
3.625000e+003	1.473077e+001
3.630000e+003	1.472099e+001
3.635000e+003	1.471122e+001
3.640000e+003	1.470144e+001
3.645000e+003	1.469167e+001
3.650000e+003	1.468189e+001
3.655000e+003	1.467212e+001
3.660000e+003	1.466234e+001
3.665000e+003	1.465256e+001
3.670000e+003	1.464279e+001
3.675000e+003	1.463301e+001
3.680000e+003	1.462324e+001
3.685000e+003	1.461346e+001
3.690000e+003	1.460368e+001
3.695000e+003	1.459391e+001
3.700000e+003	1.458413e+001
3.705000e+003	1.457436e+001
3.710000e+003	1.456458e+001
3.715000e+003	1.455481e+001
3.720000e+003	1.454503e+001
3.725000e+003	1.453525e+001
3.730000e+003	1.452548e+001
3.735000e+003	1.451570e+001
3.740000e+003	1.450593e+001
3.745000e+003	1.449615e+001
3.750000e+003	1.448637e+001
3.755000e+003	1.447660e+001
3.760000e+003	1.446682e+001
3.765000e+003	1.445705e+001
3.770000e+003	1.444727e+001
3.775000e+003	1.443750e+001
3.780000e+003	1.442772e+001
3.785000e+003	1.441794e+001
3.790000e+003	1.440817e+001
3.795000e+003	1.439839e+001
3.800000e+003	1.438862e+001
3.805000e+003	1.437884e+001
3.810000e+003	1.436907e+001
3.815000e+003	1.435929e+001
3.820000e+003	1.434951e+001
3.825000e+003	1.433974e+001
3.830000e+003	1.432996e+001
3.835000e+003	1.432019e+001
3.840000e+003	1.431041e+001
3.845000e+003	1.430064e+001
3.850000e+003	1.429086e+001
3.855000e+003	1.428108e+001
3.860000e+003	1.427131e+001
3.865000e+003	1.426153e+001
3.870000e+003	1.425176e+001
3.875000e+003	1.424198e+001
3.880000e+003	1.423220e+001
3.885000e+003	1.422243e+001
3.890000e+003	1.421265e+001
3.895000e+003	1.420288e+001
3.900000e+003	1.419310e+001
3.905000e+003	1.418333e+001
3.910000e+003	1.417355e+001
3.915000e+003	1.416377e+001
3.920000e+003	1.415400e+001
3.925000e+003	1.414422e+001
3.930000e+003	1.413445e+001
3.935000e+003	1.412467e+001
3.940000e+003	1.411489e+001
3.945000e+003	1.410512e+001
3.950000e+003	1.409534e+001
3.955000e+003	1.408557e+001
3.960000e+003	1.407579e+001
3.965000e+003	1.406602e+001
3.970000e+003	1.405624e+001
3.975000e+003	1.404646e+001
3.980000e+003	1.403669e+001
3.985000e+003	1.402691e+001
3.990000e+003	1.401714e+001
3.995000e+003	1.400736e+001
4.000000e+003	1.399759e+001
4.005000e+003	1.398781e+001
4.010000e+003	1.397803e+001
4.015000e+003	1.396826e+001
4.020000e+003	1.395848e+001
4.025000e+003	1.394871e+001
4.030000e+003	1.393893e+001
4.035000e+003	1.392916e+001
4.040000e+003	1.391938e+001
4.045000e+003	1.390960e+001
4.050000e+003	1.389983e+001
4.055000e+003	1.389005e+001
4.060000e+003	1.388028e+001
4.065000e+003	1.387050e+001
4.070000e+003	1.386072e+001
4.075000e+003	1.385095e+001
4.080000e+003	1.384117e+001
4.085000e+003	1.383140e+001
4.090000e+003	1.382162e+001
4.095000e+003	1.381185e+001
4.100000e+003	1.380207e+001
4.105000e+003	1.379229e+001
4.110000e+003	1.378252e+001
4.115000e+003	1.377274e+001
4.120000e+003	1.376297e+001
4.125000e+003	1.375319e+001
4.130000e+003	1.374341e+001
4.135000e+003	1.373364e+001
4.140000e+003	1.372386e+001
4.145000e+003	1.371409e+001
4.150000e+003	1.370431e+001
4.155000e+003	1.369454e+001
4.160000e+003	1.368476e+001
4.165000e+003	1.367498e+001
4.170000e+003	1.366521e+001
4.175000e+003	1.365543e+001
4.180000e+003	1.364566e+001
4.185000e+003	1.363588e+001
4.190000e+003	1.362611e+001
4.195000e+003	1.361633e+001
4.200000e+003	1.360655e+001
4.205000e+003	1.359678e+001
4.210000e+003	1.358700e+001
4.215000e+003	1.357723e+001
4.220000e+003	1.356745e+001
4.225000e+003	1.355768e+001
4.230000e+003	1.354790e+001
4.235000e+003	1.353812e+001
4.240000e+003	1.352835e+001
4.245000e+003	1.351857e+001
4.250000e+003	1.350880e+001
4.255000e+003	1.349902e+001
4.260000e+003	1.348924e+001
4.265000e+003	1.347947e+001
4.270000e+003	1.346969e+001
4.275000e+003	1.345992e+001
4.280000e+003	1.345014e+001
4.285000e+003	1.344037e+001
4.290000e+003	1.343059e+001
4.295000e+003	1.342081e+001
4.300000e+003	1.341104e+001
4.305000e+003	1.340126e+001
4.310000e+003	1.339149e+001
4.315000e+003	1.338171e+001
4.320000e+003	1.337193e+001
4.325000e+003	1.336216e+001
4.330000e+003	1.335238e+001
4.335000e+003	1.334261e+001
4.340000e+003	1.333283e+001
4.345000e+003	1.332306e+001
4.350000e+003	1.331328e+001
4.355000e+003	1.330350e+001
4.360000e+003	1.329373e+001
4.365000e+003	1.328395e+001
4.370000e+003	1.327418e+001
4.375000e+003	1.326440e+001
4.380000e+003	1.325463e+001
4.385000e+003	1.324485e+001
4.390000e+003	1.323507e+001
4.395000e+003	1.322530e+001
4.400000e+003	1.321552e+001
4.405000e+003	1.320575e+001
4.410000e+003	1.319597e+001
4.415000e+003	1.318620e+001
4.420000e+003	1.317642e+001
4.425000e+003	1.316664e+001
4.430000e+003	1.315687e+001
4.435000e+003	1.314709e+001
4.440000e+003	1.313732e+001
4.445000e+003	1.312754e+001
4.450000e+003	1.311776e+001
4.455000e+003	1.310799e+001
4.460000e+003	1.309821e+001
4.465000e+003	1.308844e+001
4.470000e+003	1.307866e+001
4.475000e+003	1.306889e+001
4.480000e+003	1.305911e+001
4.485000e+003	1.304933e+001
4.490000e+003	1.303956e+001
4.495000e+003	1.302978e+001
4.500000e+003	1.302001e+001
4.505000e+003	1.301023e+001
4.510000e+003	1.300045e+001
4.515000e+003	1.299068e+001
4.520000e+003	1.298090e+001
4.525000e+003	1.297113e+001
4.530000e+003	1.296135e+001
4.535000e+003	1.295158e+001
4.540000e+003	1.294180e+001
4.545000e+003	1.293202e+001
4.550000e+003	1.292225e+001
4.555000e+003	1.291247e+001
4.560000e+003	1.290270e+001
4.565000e+003	1.289292e+001
4.570000e+003	1.288315e+001
4.575000e+003	1.287337e+001
4.580000e+003	1.286359e+001
4.585000e+003	1.285382e+001
4.590000e+003	1.284404e+001
4.595000e+003	1.283427e+001
4.600000e+003	1.282449e+001
4.605000e+003	1.281472e+001
4.610000e+003	1.280494e+001
4.615000e+003	1.279516e+001
4.620000e+003	1.278539e+001
4.625000e+003	1.277561e+001
4.630000e+003	1.276584e+001
4.635000e+003	1.275606e+001
4.640000e+003	1.274628e+001
4.645000e+003	1.273651e+001
4.650000e+003	1.272673e+001
4.655000e+003	1.271696e+001
4.660000e+003	1.270718e+001
4.665000e+003	1.269741e+001
4.670000e+003	1.268763e+001
4.675000e+003	1.267785e+001
4.680000e+003	1.266808e+001
4.685000e+003	1.265830e+001
4.690000e+003	1.264853e+001
4.695000e+003	1.263875e+001
4.700000e+003	1.262897e+001
4.705000e+003	1.261920e+001
4.710000e+003	1.260942e+001
4.715000e+003	1.259965e+001
4.720000e+003	1.258987e+001
4.725000e+003	1.258010e+001
4.730000e+003	1.257032e+001
4.735000e+003	1.256054e+001
4.740000e+003	1.255077e+001
4.745000e+003	1.254099e+001
4.750000e+003	1.253122e+001
4.755000e+003	1.252144e+001
4.760000e+003	1.251167e+001
4.765000e+003	1.250189e+001
4.770000e+003	1.249211e+001
4.775000e+003	1.248234e+001
4.780000e+003	1.247256e+001
4.785000e+003	1.246279e+001
4.790000e+003	1.245301e+001
4.795000e+003	1.244324e+001
4.800000e+003	1.243346e+001
4.805000e+003	1.242368e+001
4.810000e+003	1.241391e+001
4.815000e+003	1.240413e+001
4.820000e+003	1.239436e+001
4.825000e+003	1.238458e+001
4.830000e+003	1.237480e+001
4.835000e+003	1.236503e+001
4.840000e+003	1.235525e+001
4.845000e+003	1.234548e+001
4.850000e+003	1.233570e+001
4.855000e+003	1.232593e+001
4.860000e+003	1.231615e+001
4.865000e+003	1.230637e+001
4.870000e+003	1.229660e+001
4.875000e+003	1.228682e+001
4.880000e+003	1.227705e+001
4.885000e+003	1.226727e+001
4.890000e+003	1.225749e+001
4.895000e+003	1.224772e+001
4.900000e+003	1.223794e+001
4.905000e+003	1.222817e+001
4.910000e+003	1.221839e+001
4.915000e+003	1.220862e+001
4.920000e+003	1.219884e+001
4.925000e+003	1.218906e+001
4.930000e+003	1.217929e+001
4.935000e+003	1.216951e+001
4.940000e+003	1.215974e+001
4.945000e+003	1.214996e+001
4.950000e+003	1.214019e+001
4.955000e+003	1.213041e+001
4.960000e+003	1.212063e+001
4.965000e+003	1.211086e+001
4.970000e+003	1.210108e+001
4.975000e+003	1.209131e+001
4.980000e+003	1.208153e+001
4.985000e+003	1.207176e+001
4.990000e+003	1.206198e+001
4.995000e+003	1.205220e+001
5.000000e+003	1.204243e+001
5.005000e+003	1.203265e+001
5.010000e+003	1.202288e+001
5.015000e+003	1.201310e+001
5.020000e+003	1.200332e+001
5.025000e+003	1.199355e+001
5.030000e+003	1.198377e+001
5.035000e+003	1.197400e+001
5.040000e+003	1.196422e+001
5.045000e+003	1.195445e+001
5.050000e+003	1.194467e+001
5.055000e+003	1.193489e+001
5.060000e+003	1.192512e+001
5.065000e+003	1.191534e+001
5.070000e+003	1.190557e+001
5.075000e+003	1.189579e+001
5.080000e+003	1.188601e+001
5.085000e+003	1.187624e+001
5.090000e+003	1.186646e+001
5.095000e+003	1.185669e+001
5.100000e+003	1.184691e+001
5.105000e+003	1.183714e+001
5.110000e+003	1.182736e+001
5.115000e+003	1.181758e+001
5.120000e+003	1.180781e+001
5.125000e+003	1.179803e+001
5.130000e+003	1.178826e+001
5.135000e+003	1.177848e+001
5.140000e+003	1.176871e+001
5.145000e+003	1.175893e+001
5.150000e+003	1.174915e+001
5.155000e+003	1.173938e+001
5.160000e+003	1.172960e+001
5.165000e+003	1.171983e+001
5.170000e+003	1.171005e+001
5.175000e+003	1.170028e+001
5.180000e+003	1.169050e+001
5.185000e+003	1.168072e+001
5.190000e+003	1.167095e+001
5.195000e+003	1.166117e+001
5.200000e+003	1.165140e+001
5.205000e+003	1.164162e+001
5.210000e+003	1.163184e+001
5.215000e+003	1.162207e+001
5.220000e+003	1.161229e+001
5.225000e+003	1.160252e+001
5.230000e+003	1.159274e+001
5.235000e+003	1.158297e+001
5.240000e+003	1.157319e+001
5.245000e+003	1.156341e+001
5.250000e+003	1.155364e+001
5.255000e+003	1.154386e+001
5.260000e+003	1.153409e+001
5.265000e+003	1.152431e+001
5.270000e+003	1.151453e+001
5.275000e+003	1.150476e+001
5.280000e+003	1.149498e+001
5.285000e+003	1.148521e+001
5.290000e+003	1.147543e+001
5.295000e+003	1.146566e+001
5.300000e+003	1.145588e+001
5.305000e+003	1.144610e+001
5.310000e+003	1.143633e+001
5.315000e+003	1.142655e+001
5.320000e+003	1.141678e+001
5.325000e+003	1.140700e+001
5.330000e+003	1.139723e+001
5.335000e+003	1.138745e+001
5.340000e+003	1.137768e+001
5.345000e+003	1.136790e+001
5.350000e+003	1.135812e+001
5.355000e+003	1.134835e+001
5.360000e+003	1.133857e+001
5.365000e+003	1.132880e+001
5.370000e+003	1.131902e+001
5.375000e+003	1.130924e+001
5.380000e+003	1.129947e+001
5.385000e+003	1.128969e+001
5.390000e+003	1.127992e+001
5.395000e+003	1.127014e+001
5.400000e+003	1.126036e+001
5.405000e+003	1.125059e+001
5.410000e+003	1.124081e+001
5.415000e+003	1.123104e+001
5.420000e+003	1.122126e+001
5.425000e+003	1.121149e+001
5.430000e+003	1.120171e+001
5.435000e+003	1.119193e+001
5.440000e+003	1.118216e+001
5.445000e+003	1.117238e+001
5.450000e+003	1.116261e+001
5.455000e+003	1.115283e+001
5.460000e+003	1.114305e+001
5.465000e+003	1.113328e+001
5.470000e+003	1.112350e+001
5.475000e+003	1.111373e+001
5.480000e+003	1.110395e+001
5.485000e+003	1.109418e+001
5.490000e+003	1.108440e+001
5.495000e+003	1.107463e+001
5.500000e+003	1.106485e+001
5.505000e+003	1.105507e+001
5.510000e+003	1.104530e+001
5.515000e+003	1.103552e+001
5.520000e+003	1.102575e+001
5.525000e+003	1.101597e+001
5.530000e+003	1.100620e+001
5.535000e+003	1.099642e+001
5.540000e+003	1.098664e+001
5.545000e+003	1.097687e+001
5.550000e+003	1.096709e+001
5.555000e+003	1.095732e+001
5.560000e+003	1.094754e+001
5.565000e+003	1.093776e+001
5.570000e+003	1.092799e+001
5.575000e+003	1.091821e+001
5.580000e+003	1.090844e+001
5.585000e+003	1.089866e+001
5.590000e+003	1.088889e+001
5.595000e+003	1.087911e+001
5.600000e+003	1.086933e+001
5.605000e+003	1.085956e+001
5.610000e+003	1.084978e+001
5.615000e+003	1.084001e+001
5.620000e+003	1.083023e+001
5.625000e+003	1.082045e+001
5.630000e+003	1.081068e+001
5.635000e+003	1.080090e+001
5.640000e+003	1.079113e+001
5.645000e+003	1.078135e+001
5.650000e+003	1.077158e+001
5.655000e+003	1.076180e+001
5.660000e+003	1.075202e+001
5.665000e+003	1.074225e+001
5.670000e+003	1.073247e+001
5.675000e+003	1.072270e+001
5.680000e+003	1.071292e+001
5.685000e+003	1.070315e+001
5.690000e+003	1.069337e+001
5.695000e+003	1.068359e+001
5.700000e+003	1.067382e+001
5.705000e+003	1.066404e+001
5.710000e+003	1.065427e+001
5.715000e+003	1.064449e+001
5.720000e+003	1.063472e+001
5.725000e+003	1.062494e+001
5.730000e+003	1.061516e+001
5.735000e+003	1.060539e+001
5.740000e+003	1.059561e+001
5.745000e+003	1.058584e+001
5.750000e+003	1.057606e+001
5.755000e+003	1.056628e+001
5.760000e+003	1.055651e+001
5.765000e+003	1.054673e+001
5.770000e+003	1.053696e+001
5.775000e+003	1.052718e+001
5.780000e+003	1.051741e+001
5.785000e+003	1.050763e+001
5.790000e+003	1.049785e+001
5.795000e+003	1.048808e+001
5.800000e+003	1.047830e+001
5.805000e+003	1.046853e+001
5.810000e+003	1.045875e+001
5.815000e+003	1.044897e+001
5.820000e+003	1.043920e+001
5.825000e+003	1.042942e+001
5.830000e+003	1.041965e+001
5.835000e+003	1.040987e+001
5.840000e+003	1.040010e+001
5.845000e+003	1.039032e+001
5.850000e+003	1.038054e+001
5.855000e+003	1.037077e+001
5.860000e+003	1.036099e+001
5.865000e+003	1.035122e+001
5.870000e+003	1.034144e+001
5.875000e+003	1.033167e+001
5.880000e+003	1.032189e+001
5.885000e+003	1.031211e+001
5.890000e+003	1.030234e+001
5.895000e+003	1.029256e+001
5.900000e+003	1.028279e+001
5.905000e+003	1.027301e+001
5.910000e+003	1.026324e+001
5.915000e+003	1.025346e+001
5.920000e+003	1.024368e+001
5.925000e+003	1.023391e+001
5.930000e+003	1.022413e+001
5.935000e+003	1.021436e+001
5.940000e+003	1.020458e+001
5.945000e+003	1.019480e+001
5.950000e+003	1.018503e+001
5.955000e+003	1.017525e+001
5.960000e+003	1.016548e+001
5.965000e+003	1.015570e+001
5.970000e+003	1.014593e+001
5.975000e+003	1.013615e+001
5.980000e+003	1.012637e+001
5.985000e+003	1.011660e+001
5.990000e+003	1.010682e+001
5.995000e+003	1.009705e+001
6.000000e+003	1.008727e+001
6.005000e+003	1.007749e+001
6.010000e+003	1.006772e+001
6.015000e+003	1.005794e+001
6.020000e+003	1.004817e+001
6.025000e+003	1.003839e+001
6.030000e+003	1.002862e+001
6.035000e+003	1.001884e+001
6.040000e+003	1.000906e+001
6.045000e+003	9.999288e+000
6.050000e+003	9.989512e+000
6.055000e+003	9.979736e+000
6.060000e+003	9.969961e+000
6.065000e+003	9.960185e+000
6.070000e+003	9.950409e+000
6.075000e+003	9.940634e+000
6.080000e+003	9.930858e+000
6.085000e+003	9.921082e+000
6.090000e+003	9.911306e+000
6.095000e+003	9.901530e+000
6.100000e+003	9.891755e+000
6.105000e+003	9.881978e+000
6.110000e+003	9.872203e+000
6.115000e+003	9.862427e+000
6.120000e+003	9.852652e+000
6.125000e+003	9.842875e+000
6.130000e+003	9.833099e+000
6.135000e+003	9.823324e+000
6.140000e+003	9.813548e+000
6.145000e+003	9.803773e+000
6.150000e+003	9.793997e+000
6.155000e+003	9.784221e+000
6.160000e+003	9.774446e+000
6.165000e+003	9.764669e+000
6.170000e+003	9.754893e+000
6.175000e+003	9.745117e+000
6.180000e+003	9.735342e+000
6.185000e+003	9.725567e+000
6.190000e+003	9.715790e+000
6.195000e+003	9.706015e+000
6.200000e+003	9.696239e+000
6.205000e+003	9.686463e+000
6.210000e+003	9.676686e+000
6.215000e+003	9.666911e+000
6.220000e+003	9.657136e+000
6.225000e+003	9.647360e+000
6.230000e+003	9.637584e+000
6.235000e+003	9.627808e+000
6.240000e+003	9.618032e+000
6.245000e+003	9.608257e+000
6.250000e+003	9.598481e+000
6.255000e+003	9.588705e+000
6.260000e+003	9.578929e+000
6.265000e+003	9.569154e+000
6.270000e+003	9.559378e+000
6.275000e+003	9.549602e+000
6.280000e+003	9.539826e+000
6.285000e+003	9.530050e+000
6.290000e+003	9.520275e+000
6.295000e+003	9.510498e+000
6.300000e+003	9.500723e+000
6.305000e+003	9.490947e+000
6.310000e+003	9.481172e+000
6.315000e+003	9.471395e+000
6.320000e+003	9.461619e+000
6.325000e+003	9.451844e+000
6.330000e+003	9.442068e+000
6.335000e+003	9.432292e+000
6.340000e+003	9.422517e+000
6.345000e+003	9.412741e+000
6.350000e+003	9.402966e+000
6.355000e+003	9.393189e+000
6.360000e+003	9.383413e+000
6.365000e+003	9.373637e+000
6.370000e+003	9.363862e+000
6.375000e+003	9.354087e+000
6.380000e+003	9.344310e+000
6.385000e+003	9.334535e+000
6.390000e+003	9.324759e+000
6.395000e+003	9.314983e+000
6.400000e+003	9.305207e+000
6.405000e+003	9.295431e+000
6.410000e+003	9.285656e+000
6.415000e+003	9.275880e+000
6.420000e+003	9.266104e+000
6.425000e+003	9.256328e+000
6.430000e+003	9.246552e+000
6.435000e+003	9.236777e+000
6.440000e+003	9.227001e+000
6.445000e+003	9.217225e+000
6.450000e+003	9.207449e+000
6.455000e+003	9.197674e+000
6.460000e+003	9.187898e+000
6.465000e+003	9.178122e+000
6.470000e+003	9.168346e+000
6.475000e+003	9.158570e+000
6.480000e+003	9.148795e+000
6.485000e+003	9.139018e+000
6.490000e+003	9.129243e+000
6.495000e+003	9.119468e+000
6.500000e+003	9.109692e+000
6.505000e+003	9.099916e+000
6.510000e+003	9.090139e+000
6.515000e+003	9.080364e+000
6.520000e+003	9.070588e+000
6.525000e+003	9.060812e+000
6.530000e+003	9.051037e+000
6.535000e+003	9.041261e+000
6.540000e+003	9.031486e+000
6.545000e+003	9.021709e+000
6.550000e+003	9.011933e+000
6.555000e+003	9.002157e+000
6.560000e+003	8.992382e+000
6.565000e+003	8.982607e+000
6.570000e+003	8.972830e+000
6.575000e+003	8.963055e+000
6.580000e+003	8.953279e+000
6.585000e+003	8.943503e+000
6.590000e+003	8.933727e+000
6.595000e+003	8.923951e+000
6.600000e+003	8.914176e+000
6.605000e+003	8.904400e+000
6.610000e+003	8.894624e+000
6.615000e+003	8.884848e+000
6.620000e+003	8.875072e+000
6.625000e+003	8.865297e+000
6.630000e+003	8.855520e+000
6.635000e+003	8.845745e+000
6.640000e+003	8.835969e+000
6.645000e+003	8.826194e+000
6.650000e+003	8.816419e+000
6.655000e+003	8.806642e+000
6.660000e+003	8.796866e+000
6.665000e+003	8.787090e+000
6.670000e+003	8.777315e+000
6.675000e+003	8.767538e+000
6.680000e+003	8.757763e+000
6.685000e+003	8.747988e+000
6.690000e+003	8.738212e+000
6.695000e+003	8.728436e+000
6.700000e+003	8.718659e+000
6.705000e+003	8.708884e+000
6.710000e+003	8.699108e+000
6.715000e+003	8.689332e+000
6.720000e+003	8.679557e+000
6.725000e+003	8.669781e+000
6.730000e+003	8.660006e+000
6.735000e+003	8.650229e+000
6.740000e+003	8.640453e+000
6.745000e+003	8.630678e+000
6.750000e+003	8.620902e+000
6.755000e+003	8.611127e+000
6.760000e+003	8.601350e+000
6.765000e+003	8.591575e+000
6.770000e+003	8.581799e+000
6.775000e+003	8.572023e+000
6.780000e+003	8.562247e+000
6.785000e+003	8.552471e+000
6.790000e+003	8.542696e+000
6.795000e+003	8.532920e+000
6.800000e+003	8.523144e+000
6.805000e+003	8.513369e+000
6.810000e+003	8.503592e+000
6.815000e+003	8.493817e+000
6.820000e+003	8.484040e+000
6.825000e+003	8.474265e+000
6.830000e+003	8.464490e+000
6.835000e+003	8.526052e+000
6.840000e+003	8.587613e+000
6.845000e+003	8.649175e+000
6.850000e+003	8.710736e+000
6.855000e+003	8.772298e+000
6.860000e+003	8.833859e+000
6.865000e+003	8.895421e+000
6.870000e+003	8.956983e+000
6.875000e+003	9.018544e+000
6.880000e+003	9.080106e+000
6.885000e+003	9.141667e+000
6.890000e+003	9.203229e+000
6.895000e+003	9.264791e+000
6.900000e+003	9.326352e+000
6.905000e+003	9.387914e+000
6.910000e+003	9.449475e+000
6.915000e+003	9.511037e+000
6.920000e+003	9.572598e+000
6.925000e+003	9.634160e+000
6.930000e+003	9.695722e+000
6.935000e+003	9.757283e+000
6.940000e+003	9.818845e+000
6.945000e+003	9.880406e+000
6.950000e+003	9.941968e+000
6.955000e+003	1.000353e+001
6.960000e+003	1.006509e+001
6.965000e+003	1.012665e+001
6.970000e+003	1.018821e+001
6.975000e+003	1.024978e+001
6.980000e+003	1.031134e+001
6.985000e+003	1.037290e+001
6.990000e+003	1.043446e+001
6.995000e+003	1.049602e+001
7.000000e+003	1.055758e+001
7.005000e+003	1.061915e+001
7.010000e+003	1.068071e+001
7.015000e+003	1.074227e+001
7.020000e+003	1.080383e+001
7.025000e+003	1.086539e+001
7.030000e+003	1.092695e+001
7.035000e+003	1.098851e+001
7.040000e+003	1.105008e+001
7.045000e+003	1.111164e+001
7.050000e+003	1.117320e+001
7.055000e+003	1.123476e+001
7.060000e+003	1.129632e+001
7.065000e+003	1.135788e+001
7.070000e+003	1.141946e+001
7.075000e+003	1.156433e+001
7.080000e+003	1.170920e+001
7.085000e+003	1.185405e+001
7.090000e+003	1.199892e+001
7.095000e+003	1.214378e+001
7.100000e+003	1.228865e+001
7.105000e+003	1.243352e+001
7.110000e+003	1.257838e+001
7.115000e+003	1.272325e+001
7.120000e+003	1.286810e+001
7.125000e+003	1.301297e+001
7.130000e+003	1.315784e+001
7.135000e+003	1.330270e+001
7.140000e+003	1.344757e+001
7.145000e+003	1.359244e+001
7.150000e+003	1.373729e+001
7.155000e+003	1.388216e+001
7.160000e+003	1.402702e+001
7.165000e+003	1.417189e+001
7.170000e+003	1.431676e+001
7.175000e+003	1.446162e+001
7.180000e+003	1.460649e+001
7.185000e+003	1.475134e+001
7.190000e+003	1.489621e+001
7.195000e+003	1.504108e+001
7.200000e+003	1.518594e+001
7.205000e+003	1.533081e+001
7.210000e+003	1.547568e+001
7.215000e+003	1.562054e+001
7.220000e+003	1.576540e+001
7.225000e+003	1.591026e+001
7.230000e+003	1.605513e+001
7.235000e+003	1.620000e+001
7.240000e+003	1.634486e+001
7.245000e+003	1.648973e+001
7.250000e+003	1.663458e+001
7.255000e+003	1.677946e+001
7.260000e+003	1.674854e+001
7.265000e+003	1.671761e+001
7.270000e+003	1.668668e+001
7.275000e+003	1.665575e+001
7.280000e+003	1.662482e+001
7.285000e+003	1.659389e+001
7.290000e+003	1.656296e+001
7.295000e+003	1.653203e+001
7.300000e+003	1.650110e+001
7.305000e+003	1.647017e+001
7.310000e+003	1.643924e+001
7.315000e+003	1.640831e+001
7.320000e+003	1.637738e+001
7.325000e+003	1.634645e+001
7.330000e+003	1.631552e+001
7.335000e+003	1.628459e+001
7.340000e+003	1.625366e+001
7.345000e+003	1.622273e+001
7.350000e+003	1.619180e+001
7.355000e+003	1.616087e+001
7.360000e+003	1.612994e+001
7.365000e+003	1.609901e+001
7.370000e+003	1.606808e+001
7.375000e+003	1.603716e+001
7.380000e+003	1.600623e+001
7.385000e+003	1.597530e+001
7.390000e+003	1.594437e+001
7.395000e+003	1.591344e+001
7.400000e+003	1.588251e+001
7.405000e+003	1.585158e+001
7.410000e+003	1.582065e+001
7.415000e+003	1.578973e+001
7.420000e+003	1.575880e+001
7.425000e+003	1.572787e+001
7.430000e+003	1.569694e+001
7.435000e+003	1.566601e+001
7.440000e+003	1.563508e+001
7.445000e+003	1.560415e+001
7.450000e+003	1.557323e+001
7.455000e+003	1.554230e+001
7.460000e+003	1.551137e+001
7.465000e+003	1.548044e+001
7.470000e+003	1.544951e+001
7.475000e+003	1.541858e+001
7.480000e+003	1.538765e+001
7.485000e+003	1.535672e+001
7.490000e+003	1.532580e+001
7.495000e+003	1.529487e+001
7.500000e+003	1.526394e+001
7.505000e+003	1.523301e+001
7.510000e+003	1.520208e+001
7.515000e+003	1.517115e+001
7.520000e+003	1.514022e+001
7.525000e+003	1.510930e+001
7.530000e+003	1.507837e+001
7.535000e+003	1.504744e+001
7.540000e+003	1.501651e+001
7.545000e+003	1.498558e+001
7.550000e+003	1.495465e+001
7.555000e+003	1.492372e+001
7.560000e+003	1.489280e+001
7.565000e+003	1.486187e+001
7.570000e+003	1.483094e+001
7.575000e+003	1.480001e+001
7.580000e+003	1.476908e+001
7.585000e+003	1.473815e+001
7.590000e+003	1.470722e+001
7.595000e+003	1.467630e+001
7.600000e+003	1.464537e+001
7.605000e+003	1.461444e+001
7.610000e+003	1.458351e+001
7.615000e+003	1.455258e+001
7.620000e+003	1.452165e+001
7.625000e+003	1.449072e+001
7.630000e+003	1.445979e+001
7.635000e+003	1.442887e+001
7.640000e+003	1.439794e+001
7.645000e+003	1.436701e+001
7.650000e+003	1.433608e+001
7.655000e+003	1.430515e+001
7.660000e+003	1.427422e+001
7.665000e+003	1.424329e+001
7.670000e+003	1.421237e+001
7.675000e+003	1.418144e+001
7.680000e+003	1.415051e+001
7.685000e+003	1.411958e+001
7.690000e+003	1.408865e+001
7.695000e+003	1.405772e+001
7.700000e+003	1.402679e+001
7.705000e+003	1.399587e+001
7.710000e+003	1.396494e+001
7.715000e+003	1.393401e+001
7.720000e+003	1.390308e+001
7.725000e+003	1.387215e+001
7.730000e+003	1.384122e+001
7.735000e+003	1.381029e+001
7.740000e+003	1.377937e+001
7.745000e+003	1.374844e+001
7.750000e+003	1.371751e+001
7.755000e+003	1.368658e+001
7.760000e+003	1.365565e+001
7.765000e+003	1.362472e+001
7.770000e+003	1.359379e+001
7.775000e+003	1.356287e+001
7.780000e+003	1.353194e+001
7.785000e+003	1.350101e+001
7.790000e+003	1.347008e+001
7.795000e+003	1.343915e+001
7.800000e+003	1.340822e+001
7.805000e+003	1.337729e+001
7.810000e+003	1.334636e+001
7.815000e+003	1.331544e+001
7.820000e+003	1.328451e+001
7.825000e+003	1.325358e+001
7.830000e+003	1.322265e+001
7.835000e+003	1.319172e+001
7.840000e+003	1.316079e+001
7.845000e+003	1.312986e+001
7.850000e+003	1.309894e+001
7.855000e+003	1.306801e+001
7.860000e+003	1.303708e+001
7.865000e+003	1.300615e+001
7.870000e+003	1.297522e+001
7.875000e+003	1.294429e+001
7.880000e+003	1.291336e+001
7.885000e+003	1.288244e+001
7.890000e+003	1.285151e+001
7.895000e+003	1.282058e+001
7.900000e+003	1.278965e+001
7.905000e+003	1.275872e+001
7.910000e+003	1.272779e+001
7.915000e+003	1.269686e+001
7.920000e+003	1.266594e+001
7.925000e+003	1.263501e+001
7.930000e+003	1.260408e+001
7.935000e+003	1.257315e+001
7.940000e+003	1.254222e+001
7.945000e+003	1.251129e+001
7.950000e+003	1.248036e+001
7.955000e+003	1.244944e+001
7.960000e+003	1.241851e+001
7.965000e+003	1.238758e+001
7.970000e+003	1.235665e+001
7.975000e+003	1.232572e+001
7.980000e+003	1.229479e+001
7.985000e+003	1.226386e+001
7.990000e+003	1.223293e+001
7.995000e+003	1.220201e+001
8.000000e+003	1.217108e+001
8.005000e+003	1.214015e+001
8.010000e+003	1.210922e+001
8.015000e+003	1.207829e+001
8.020000e+003	1.204736e+001
8.025000e+003	1.201643e+001
8.030000e+003	1.198551e+001
8.035000e+003	1.195458e+001
8.040000e+003	1.192365e+001
8.045000e+003	1.189272e+001
8.050000e+003	1.186179e+001
8.055000e+003	1.183086e+001
8.060000e+003	1.179993e+001
8.065000e+003	1.176901e+001
8.070000e+003	1.173808e+001
8.075000e+003	1.170715e+001
8.080000e+003	1.167622e+001
8.085000e+003	1.164529e+001
8.090000e+003	1.161436e+001
8.095000e+003	1.158343e+001
8.100000e+003	1.155251e+001
8.105000e+003	1.152158e+001
8.110000e+003	1.149065e+001
8.115000e+003	1.145972e+001
8.120000e+003	1.142879e+001
8.125000e+003	1.139786e+001
8.130000e+003	1.136693e+001
8.135000e+003	1.133601e+001
8.140000e+003	1.130508e+001
8.145000e+003	1.127415e+001
8.150000e+003	1.124322e+001
8.155000e+003	1.121229e+001
8.160000e+003	1.118136e+001
8.165000e+003	1.115043e+001
8.170000e+003	1.111950e+001
8.175000e+003	1.108858e+001
8.180000e+003	1.105765e+001
8.185000e+003	1.102672e+001
8.190000e+003	1.099579e+001
8.195000e+003	1.096486e+001
8.200000e+003	1.093393e+001
8.205000e+003	1.090300e+001
8.210000e+003	1.087208e+001
8.215000e+003	1.084115e+001
8.220000e+003	1.081022e+001
8.225000e+003	1.077929e+001
8.230000e+003	1.074836e+001
8.235000e+003	1.071743e+001
8.240000e+003	1.068650e+001
8.245000e+003	1.065558e+001
8.250000e+003	1.062465e+001
8.255000e+003	1.059372e+001
8.260000e+003	1.056279e+001
8.265000e+003	1.053186e+001
8.270000e+003	1.050093e+001
8.275000e+003	1.047000e+001
8.280000e+003	1.043908e+001
8.285000e+003	1.040815e+001
8.290000e+003	1.037722e+001
8.295000e+003	1.034629e+001
8.300000e+003	1.031536e+001
8.305000e+003	1.028443e+001
8.310000e+003	1.025350e+001
8.315000e+003	1.022258e+001
8.320000e+003	1.019165e+001
8.325000e+003	1.016072e+001
8.330000e+003	1.012979e+001
8.335000e+003	1.009886e+001
8.340000e+003	1.006793e+001
8.345000e+003	1.003700e+001
8.350000e+003	1.000607e+001
8.355000e+003	9.975146e+000
8.360000e+003	9.944218e+000
8.365000e+003	9.913289e+000
8.370000e+003	9.882360e+000
8.375000e+003	9.851432e+000
8.380000e+003	9.820503e+000
8.385000e+003	9.789575e+000
8.390000e+003	9.758646e+000
8.395000e+003	9.727717e+000
8.400000e+003	9.696789e+000
8.405000e+003	9.665860e+000
8.410000e+003	9.634932e+000
8.415000e+003	9.604003e+000
8.420000e+003	9.573074e+000
8.425000e+003	9.542146e+000
8.430000e+003	9.511217e+000
8.435000e+003	9.480289e+000
8.440000e+003	9.449360e+000
8.445000e+003	9.418431e+000
8.450000e+003	9.387503e+000
8.455000e+003	9.356574e+000
8.460000e+003	9.325645e+000
8.465000e+003	9.294717e+000
8.470000e+003	9.263788e+000
8.475000e+003	9.232860e+000
8.480000e+003	9.201931e+000
8.485000e+003	9.171002e+000
8.490000e+003	9.140074e+000
8.495000e+003	9.109145e+000
8.500000e+003	9.078217e+000
8.505000e+003	9.047288e+000
8.510000e+003	9.016359e+000
8.515000e+003	8.985431e+000
8.520000e+003	8.954504e+000
8.525000e+003	8.952532e+000
8.530000e+003	8.950559e+000
8.535000e+003	8.948586e+000
8.540000e+003	8.946614e+000
8.545000e+003	8.944642e+000
8.550000e+003	8.942669e+000
8.555000e+003	8.940697e+000
8.560000e+003	8.938725e+000
8.565000e+003	8.936752e+000
8.570000e+003	8.934780e+000
8.575000e+003	8.932808e+000
8.580000e+003	8.930835e+000
8.585000e+003	8.928863e+000
8.590000e+003	8.926890e+000
8.595000e+003	8.924918e+000
8.600000e+003	8.922945e+000
8.605000e+003	8.920973e+000
8.610000e+003	8.919001e+000
8.615000e+003	8.917028e+000
8.620000e+003	8.915056e+000
8.625000e+003	8.913084e+000
8.630000e+003	8.911111e+000
8.635000e+003	8.909139e+000
8.640000e+003	8.907166e+000
8.645000e+003	8.905194e+000
8.650000e+003	8.903221e+000
8.655000e+003	8.901249e+000
8.660000e+003	8.899277e+000
8.665000e+003	8.897305e+000
8.670000e+003	8.895332e+000
8.675000e+003	8.893360e+000
8.680000e+003	8.891387e+000
8.685000e+003	8.889415e+000
8.690000e+003	8.887443e+000
8.695000e+003	8.885470e+000
8.700000e+003	8.883497e+000
8.705000e+003	8.881525e+000
8.710000e+003	8.879553e+000
8.715000e+003	8.877581e+000
8.720000e+003	8.875608e+000
8.725000e+003	8.873636e+000
8.730000e+003	8.871663e+000
8.735000e+003	8.869691e+000
8.740000e+003	8.867719e+000
8.745000e+003	8.865746e+000
8.750000e+003	8.808914e+000
8.755000e+003	8.752083e+000
8.760000e+003	8.695251e+000
8.765000e+003	8.638420e+000
8.770000e+003	8.581589e+000
8.775000e+003	8.524757e+000
8.780000e+003	8.467926e+000
8.785000e+003	8.411095e+000
8.790000e+003	8.354263e+000
8.795000e+003	8.297432e+000
8.800000e+003	8.240601e+000
8.805000e+003	8.183769e+000
8.810000e+003	8.126938e+000
8.815000e+003	8.070107e+000
8.820000e+003	8.013275e+000
8.825000e+003	7.956443e+000
8.830000e+003	7.899611e+000
8.835000e+003	7.842780e+000
8.840000e+003	7.785948e+000
8.845000e+003	7.729116e+000
8.850000e+003	7.672284e+000
8.855000e+003	7.615452e+000
8.860000e+003	7.558620e+000
8.865000e+003	7.501789e+000
8.870000e+003	7.444957e+000
8.875000e+003	7.388125e+000
8.880000e+003	7.331293e+000
8.885000e+003	7.274461e+000
8.890000e+003	7.217629e+000
8.895000e+003	7.160798e+000
8.900000e+003	7.103966e+000
8.905000e+003	7.047134e+000
8.910000e+003	6.990302e+000
8.915000e+003	6.933470e+000
8.920000e+003	6.876638e+000
8.925000e+003	6.819807e+000
8.930000e+003	6.762975e+000
8.935000e+003	6.706143e+000
8.940000e+003	6.649311e+000
8.945000e+003	6.592479e+000
8.950000e+003	6.535647e+000
8.955000e+003	6.478816e+000
8.960000e+003	6.421984e+000
8.965000e+003	6.365152e+000
8.970000e+003	6.308320e+000
8.975000e+003	6.251488e+000
8.980000e+003	6.194656e+000
8.985000e+003	6.137825e+000
8.990000e+003	6.080993e+000
8.995000e+003	6.024161e+000
[truncated: 2,096 more rows]
