# Supplementary material for: A flexible wearable self-supporting hybrid supercapacitor device based on hierarchical nickel cobalt sulfide@C electrode
Source: Sci Rep. 2023 Sep 20;13:15555. doi: 10.1038/s41598-023-42278-9 (PMC10511439; doi:10.1038/s41598-023-42278-9)
Supplement: Supplementary file 1 — Supplementary Information. [file 41598_2023_42278_MOESM1_ESM.zip › Raw Data/EDS-TEM-SAED/EDS/SI EDS-HAADF 1511-Spectra from Area #1-Modelled.txt]

-1.000000e+003	0.000000e+000
-9.950000e+002	8.840639e-002
-9.900000e+002	1.768128e-001
-9.850000e+002	2.652192e-001
-9.800000e+002	3.536256e-001
-9.750000e+002	4.420319e-001
-9.700000e+002	5.304384e-001
-9.650000e+002	6.188447e-001
-9.600000e+002	7.072511e-001
-9.550000e+002	7.956575e-001
-9.500000e+002	8.840639e-001
-9.450000e+002	9.724703e-001
-9.400000e+002	1.060877e+000
-9.350000e+002	1.149283e+000
-9.300000e+002	1.237690e+000
-9.250000e+002	1.326096e+000
-9.200000e+002	1.414503e+000
-9.150000e+002	1.502909e+000
-9.100000e+002	1.591315e+000
-9.050000e+002	1.679722e+000
-9.000000e+002	1.768128e+000
-8.950000e+002	1.856535e+000
-8.900000e+002	1.944941e+000
-8.850000e+002	2.033348e+000
-8.800000e+002	2.121754e+000
-8.750000e+002	2.210160e+000
-8.700000e+002	2.298567e+000
-8.650000e+002	2.386973e+000
-8.600000e+002	2.475379e+000
-8.550000e+002	2.563786e+000
-8.500000e+002	2.652192e+000
-8.450000e+002	2.740598e+000
-8.400000e+002	2.829005e+000
-8.350000e+002	2.917411e+000
-8.300000e+002	3.005817e+000
-8.250000e+002	3.094223e+000
-8.200000e+002	3.182630e+000
-8.150000e+002	3.271036e+000
-8.100000e+002	3.359442e+000
-8.050000e+002	3.447849e+000
-8.000000e+002	3.536255e+000
-7.950000e+002	3.624661e+000
-7.900000e+002	3.713068e+000
-7.850000e+002	3.801474e+000
-7.800000e+002	3.889880e+000
-7.750000e+002	3.978287e+000
-7.700000e+002	4.066693e+000
-7.650000e+002	4.155100e+000
-7.600000e+002	4.243506e+000
-7.550000e+002	4.331913e+000
-7.500000e+002	4.420320e+000
-7.450000e+002	4.508726e+000
-7.400000e+002	4.597133e+000
-7.350000e+002	4.685539e+000
-7.300000e+002	4.773946e+000
-7.250000e+002	4.862352e+000
-7.200000e+002	4.950759e+000
-7.150000e+002	5.039165e+000
-7.100000e+002	5.127572e+000
-7.050000e+002	5.215979e+000
-7.000000e+002	5.304385e+000
-6.950000e+002	5.392792e+000
-6.900000e+002	5.481198e+000
-6.850000e+002	5.569605e+000
-6.800000e+002	5.658011e+000
-6.750000e+002	5.746418e+000
-6.700000e+002	5.834825e+000
-6.650000e+002	5.923231e+000
-6.600000e+002	6.011638e+000
-6.550000e+002	6.100044e+000
-6.500000e+002	6.188451e+000
-6.450000e+002	6.276857e+000
-6.400000e+002	6.365264e+000
-6.350000e+002	6.453671e+000
-6.300000e+002	6.542077e+000
-6.250000e+002	6.630484e+000
-6.200000e+002	6.718890e+000
-6.150000e+002	6.807297e+000
-6.100000e+002	6.895703e+000
-6.050000e+002	6.984110e+000
-6.000000e+002	7.072516e+000
-5.950000e+002	7.160923e+000
-5.900000e+002	7.249330e+000
-5.850000e+002	7.337736e+000
-5.800000e+002	7.426143e+000
-5.750000e+002	7.514549e+000
-5.700000e+002	7.602956e+000
-5.650000e+002	7.691362e+000
-5.600000e+002	7.779769e+000
-5.550000e+002	7.868176e+000
-5.500000e+002	7.956582e+000
-5.450000e+002	8.044989e+000
-5.400000e+002	8.133395e+000
-5.350000e+002	8.221802e+000
-5.300000e+002	8.310208e+000
-5.250000e+002	8.398615e+000
-5.200000e+002	8.487021e+000
-5.150000e+002	8.575428e+000
-5.100000e+002	8.663835e+000
-5.050000e+002	8.752241e+000
-5.000000e+002	8.840648e+000
-4.950000e+002	8.929054e+000
-4.900000e+002	9.017461e+000
-4.850000e+002	9.105867e+000
-4.800000e+002	9.194274e+000
-4.750000e+002	9.282681e+000
-4.700000e+002	9.371087e+000
-4.650000e+002	9.459494e+000
-4.600000e+002	9.547900e+000
-4.550000e+002	9.636307e+000
-4.500000e+002	9.724713e+000
-4.450000e+002	9.813120e+000
-4.400000e+002	9.901526e+000
-4.350000e+002	9.989933e+000
-4.300000e+002	1.007834e+001
-4.250000e+002	1.016675e+001
-4.200000e+002	1.025515e+001
-4.150000e+002	1.034356e+001
-4.100000e+002	1.043197e+001
-4.050000e+002	1.052037e+001
-4.000000e+002	1.060878e+001
-3.950000e+002	1.069719e+001
-3.900000e+002	1.078559e+001
-3.850000e+002	1.087400e+001
-3.800000e+002	1.096241e+001
-3.750000e+002	1.105081e+001
-3.700000e+002	1.113922e+001
-3.650000e+002	1.122762e+001
-3.600000e+002	1.131603e+001
-3.550000e+002	1.140444e+001
-3.500000e+002	1.149284e+001
-3.450000e+002	1.158125e+001
-3.400000e+002	1.166966e+001
-3.350000e+002	1.175806e+001
-3.300000e+002	1.184647e+001
-3.250000e+002	1.193488e+001
-3.200000e+002	1.202328e+001
-3.150000e+002	1.211169e+001
-3.100000e+002	1.220010e+001
-3.050000e+002	1.228850e+001
-3.000000e+002	1.237691e+001
-2.950000e+002	1.246532e+001
-2.900000e+002	1.255372e+001
-2.850000e+002	1.264213e+001
-2.800000e+002	1.273054e+001
-2.750000e+002	1.281894e+001
-2.700000e+002	1.290735e+001
-2.650000e+002	1.299576e+001
-2.600000e+002	1.308416e+001
-2.550000e+002	1.317257e+001
-2.500000e+002	1.326098e+001
-2.450000e+002	1.334938e+001
-2.400000e+002	1.343779e+001
-2.350000e+002	1.352620e+001
-2.300000e+002	1.361460e+001
-2.250000e+002	1.370301e+001
-2.200000e+002	1.379142e+001
-2.150000e+002	1.387982e+001
-2.100000e+002	1.396823e+001
-2.050000e+002	1.405663e+001
-2.000000e+002	1.414504e+001
-1.950000e+002	1.423345e+001
-1.900000e+002	1.432185e+001
-1.850000e+002	1.441026e+001
-1.800000e+002	1.449867e+001
-1.750000e+002	1.458707e+001
-1.700000e+002	1.467548e+001
-1.650000e+002	1.476389e+001
-1.600000e+002	1.485229e+001
-1.550000e+002	1.494070e+001
-1.500000e+002	1.502911e+001
-1.450000e+002	1.511751e+001
-1.400000e+002	1.520592e+001
-1.350000e+002	1.529433e+001
-1.300000e+002	1.538273e+001
-1.250000e+002	1.547114e+001
-1.200000e+002	1.555955e+001
-1.150000e+002	1.564795e+001
-1.100000e+002	1.573636e+001
-1.050000e+002	1.582477e+001
-1.000000e+002	1.591317e+001
-9.500000e+001	1.600158e+001
-9.000000e+001	1.608998e+001
-8.500000e+001	1.617839e+001
-8.000000e+001	1.626680e+001
-7.500000e+001	1.635520e+001
-7.000000e+001	1.644361e+001
-6.500000e+001	1.653201e+001
-6.000000e+001	1.662042e+001
-5.500000e+001	1.670882e+001
-5.000000e+001	1.679723e+001
-4.500000e+001	1.688564e+001
-4.000000e+001	1.697404e+001
-3.500000e+001	1.706245e+001
-3.000000e+001	1.715085e+001
-2.500000e+001	1.723926e+001
-2.000000e+001	1.732766e+001
-1.500000e+001	1.741607e+001
-1.000000e+001	1.750447e+001
-5.000000e+000	1.759288e+001
0.000000e+000	1.768129e+001
5.000000e+000	1.776969e+001
1.000000e+001	1.785810e+001
1.500000e+001	1.794650e+001
2.000000e+001	1.803491e+001
2.500000e+001	1.812331e+001
3.000000e+001	1.821172e+001
3.500000e+001	1.830013e+001
4.000000e+001	1.838853e+001
4.500000e+001	1.847694e+001
5.000000e+001	1.856534e+001
5.500000e+001	1.865375e+001
6.000000e+001	1.874215e+001
6.500000e+001	1.883056e+001
7.000000e+001	1.891896e+001
7.500000e+001	1.900737e+001
8.000000e+001	1.909578e+001
8.500000e+001	1.918418e+001
9.000000e+001	1.927259e+001
9.500000e+001	1.936099e+001
1.000000e+002	1.944940e+001
1.050000e+002	1.953780e+001
1.100000e+002	1.962621e+001
1.150000e+002	1.971461e+001
1.200000e+002	1.980302e+001
1.250000e+002	1.989143e+001
1.300000e+002	1.997983e+001
1.350000e+002	2.011693e+001
1.400000e+002	2.024969e+001
1.450000e+002	2.041811e+001
1.500000e+002	2.064678e+001
1.550000e+002	2.097402e+001
1.600000e+002	2.145741e+001
1.650000e+002	2.218011e+001
1.700000e+002	2.325731e+001
1.750000e+002	2.484154e+001
1.800000e+002	2.712507e+001
1.850000e+002	3.033703e+001
1.900000e+002	3.473279e+001
1.950000e+002	4.057375e+001
2.000000e+002	4.809647e+001
2.050000e+002	5.747248e+001
2.100000e+002	6.876224e+001
2.150000e+002	8.186975e+001
2.200000e+002	9.650623e+001
2.250000e+002	1.121722e+002
2.300000e+002	1.281660e+002
2.350000e+002	1.436242e+002
2.400000e+002	1.575919e+002
2.450000e+002	1.691183e+002
2.500000e+002	1.773629e+002
2.550000e+002	1.816974e+002
2.600000e+002	1.817858e+002
2.650000e+002	1.776281e+002
2.700000e+002	1.695603e+002
2.750000e+002	1.582108e+002
2.800000e+002	1.444198e+002
2.850000e+002	1.291385e+002
2.900000e+002	1.133214e+002
2.950000e+002	9.783231e+001
3.000000e+002	8.337264e+001
3.050000e+002	7.044194e+001
3.100000e+002	5.932899e+001
3.150000e+002	5.012980e+001
3.200000e+002	4.278389e+001
3.250000e+002	3.711974e+001
3.300000e+002	3.290079e+001
3.350000e+002	2.986565e+001
3.400000e+002	2.775892e+001
3.450000e+002	2.635151e+001
3.500000e+002	2.545112e+001
3.550000e+002	2.490523e+001
3.600000e+002	2.459865e+001
3.650000e+002	2.449660e+001
3.700000e+002	2.448582e+001
3.750000e+002	2.456616e+001
3.800000e+002	2.468431e+001
3.850000e+002	2.497688e+001
3.900000e+002	2.539588e+001
3.950000e+002	2.684463e+001
4.000000e+002	2.842003e+001
4.050000e+002	3.088684e+001
4.100000e+002	3.469848e+001
4.150000e+002	4.049073e+001
4.200000e+002	4.912889e+001
4.250000e+002	6.175366e+001
4.300000e+002	7.981772e+001
4.350000e+002	1.051025e+002
4.400000e+002	1.396954e+002
4.450000e+002	1.859240e+002
4.500000e+002	2.462189e+002
4.550000e+002	3.229045e+002
4.600000e+002	4.179156e+002
4.650000e+002	5.324532e+002
4.700000e+002	6.666111e+002
4.750000e+002	8.190200e+002
4.800000e+002	9.865696e+002
4.850000e+002	1.164276e+003
4.900000e+002	1.345354e+003
4.950000e+002	1.521519e+003
5.000000e+002	1.683551e+003
5.050000e+002	1.822047e+003
5.100000e+002	1.928308e+003
5.150000e+002	1.995241e+003
5.200000e+002	2.018135e+003
5.250000e+002	1.995221e+003
5.300000e+002	1.927887e+003
5.350000e+002	1.820544e+003
5.400000e+002	1.680144e+003
5.450000e+002	1.515426e+003
5.500000e+002	1.336009e+003
5.550000e+002	1.151459e+003
5.600000e+002	9.704642e+002
5.650000e+002	8.001986e+002
5.700000e+002	6.459493e+002
5.750000e+002	5.110020e+002
5.800000e+002	3.967585e+002
5.850000e+002	3.030267e+002
5.900000e+002	2.284084e+002
5.950000e+002	1.707167e+002
6.000000e+002	1.273638e+002
6.050000e+002	9.568088e+001
6.100000e+002	7.332428e+001
6.150000e+002	5.786538e+001
6.200000e+002	4.752299e+001
6.250000e+002	4.105929e+001
6.300000e+002	3.729633e+001
6.350000e+002	3.555125e+001
6.400000e+002	3.541198e+001
6.450000e+002	3.670662e+001
6.500000e+002	3.880772e+001
6.550000e+002	4.352975e+001
6.600000e+002	5.009982e+001
6.650000e+002	5.901080e+001
6.700000e+002	7.079272e+001
6.750000e+002	8.597360e+001
6.800000e+002	1.050249e+002
6.850000e+002	1.282935e+002
6.900000e+002	1.559266e+002
6.950000e+002	1.877952e+002
7.000000e+002	2.234362e+002
7.050000e+002	2.620050e+002
7.100000e+002	3.022783e+002
7.150000e+002	3.437641e+002
7.200000e+002	3.833215e+002
7.250000e+002	4.198156e+002
7.300000e+002	4.518587e+002
7.350000e+002	4.779939e+002
7.400000e+002	4.977344e+002
7.450000e+002	5.112883e+002
7.500000e+002	5.198257e+002
7.550000e+002	5.255739e+002
7.600000e+002	5.318300e+002
7.650000e+002	5.428821e+002
7.700000e+002	5.638297e+002
7.750000e+002	6.003024e+002
7.800000e+002	6.580818e+002
7.850000e+002	7.426351e+002
7.900000e+002	8.585802e+002
7.950000e+002	1.009124e+003
8.000000e+002	1.195482e+003
8.050000e+002	1.416423e+003
8.100000e+002	1.667873e+003
8.150000e+002	1.942815e+003
8.200000e+002	2.231392e+003
8.250000e+002	2.521348e+003
8.300000e+002	2.798758e+003
8.350000e+002	3.049030e+003
8.400000e+002	3.258072e+003
8.450000e+002	3.413522e+003
8.500000e+002	3.505864e+003
8.550000e+002	3.529321e+003
8.600000e+002	3.482391e+003
8.650000e+002	3.367954e+003
8.700000e+002	3.192946e+003
8.750000e+002	2.967484e+003
8.800000e+002	2.704539e+003
8.850000e+002	2.417608e+003
8.900000e+002	2.120436e+003
8.950000e+002	1.825658e+003
9.000000e+002	1.544093e+003
9.050000e+002	1.284023e+003
9.100000e+002	1.051119e+003
9.150000e+002	8.484496e+002
9.200000e+002	6.767745e+002
9.250000e+002	5.349765e+002
9.300000e+002	4.205749e+002
9.350000e+002	3.302384e+002
9.400000e+002	2.602476e+002
9.450000e+002	2.068704e+002
9.500000e+002	1.666351e+002
9.550000e+002	1.365007e+002
9.600000e+002	1.139372e+002
9.650000e+002	9.693495e+001
9.700000e+002	8.396416e+001
9.750000e+002	7.390568e+001
9.800000e+002	6.596942e+001
9.850000e+002	5.961374e+001
9.900000e+002	5.366763e+001
9.950000e+002	4.986150e+001
1.000000e+003	4.669398e+001
1.005000e+003	4.386220e+001
1.010000e+003	4.189799e+001
1.015000e+003	4.033914e+001
1.020000e+003	3.913897e+001
1.025000e+003	3.824464e+001
1.030000e+003	3.749499e+001
1.035000e+003	3.694635e+001
1.040000e+003	3.655345e+001
1.045000e+003	3.627782e+001
1.050000e+003	3.608809e+001
1.055000e+003	3.595955e+001
1.060000e+003	3.587337e+001
1.065000e+003	3.581562e+001
1.070000e+003	3.577619e+001
1.075000e+003	3.573887e+001
1.080000e+003	3.571153e+001
1.085000e+003	3.569906e+001
1.090000e+003	3.568458e+001
1.095000e+003	3.566787e+001
1.100000e+003	3.564884e+001
1.105000e+003	3.562750e+001
1.110000e+003	3.560403e+001
1.115000e+003	3.557870e+001
1.120000e+003	3.555185e+001
1.125000e+003	3.552391e+001
1.130000e+003	3.549532e+001
1.135000e+003	3.546652e+001
1.140000e+003	3.543787e+001
1.145000e+003	3.540971e+001
1.150000e+003	3.538230e+001
1.155000e+003	3.535581e+001
1.160000e+003	3.533035e+001
1.165000e+003	3.530595e+001
1.170000e+003	3.528260e+001
1.175000e+003	3.526027e+001
1.180000e+003	3.523888e+001
1.185000e+003	3.521836e+001
1.190000e+003	3.519864e+001
1.195000e+003	3.517966e+001
1.200000e+003	3.516137e+001
1.205000e+003	3.514376e+001
1.210000e+003	3.512680e+001
1.215000e+003	3.511048e+001
1.220000e+003	3.509477e+001
1.225000e+003	3.507965e+001
1.230000e+003	3.506507e+001
1.235000e+003	3.505094e+001
1.240000e+003	3.503714e+001
1.245000e+003	3.502357e+001
1.250000e+003	3.501003e+001
1.255000e+003	3.499630e+001
1.260000e+003	3.498219e+001
1.265000e+003	3.496748e+001
1.270000e+003	3.495198e+001
1.275000e+003	3.493553e+001
1.280000e+003	3.491801e+001
1.285000e+003	3.489936e+001
1.290000e+003	3.487959e+001
1.295000e+003	3.485877e+001
1.300000e+003	3.483701e+001
1.305000e+003	3.481446e+001
1.310000e+003	3.479134e+001
1.315000e+003	3.476785e+001
1.320000e+003	3.474420e+001
1.325000e+003	3.472058e+001
1.330000e+003	3.469716e+001
1.335000e+003	3.467407e+001
1.340000e+003	3.465141e+001
1.345000e+003	3.462923e+001
1.350000e+003	3.460756e+001
1.355000e+003	3.458638e+001
1.360000e+003	3.456567e+001
1.365000e+003	3.454538e+001
1.370000e+003	3.452546e+001
1.375000e+003	3.450585e+001
1.380000e+003	3.448650e+001
1.385000e+003	3.446734e+001
1.390000e+003	3.444835e+001
1.395000e+003	3.442948e+001
1.400000e+003	3.441069e+001
1.405000e+003	3.439197e+001
1.410000e+003	3.437329e+001
1.415000e+003	3.435464e+001
1.420000e+003	3.433602e+001
1.425000e+003	3.431741e+001
1.430000e+003	3.429878e+001
1.435000e+003	3.428019e+001
1.440000e+003	3.426160e+001
1.445000e+003	3.424301e+001
1.450000e+003	3.422442e+001
1.455000e+003	3.420583e+001
1.460000e+003	3.418724e+001
1.465000e+003	3.416865e+001
1.470000e+003	3.415006e+001
1.475000e+003	3.413147e+001
1.480000e+003	3.411288e+001
1.485000e+003	3.409429e+001
1.490000e+003	3.407570e+001
1.495000e+003	3.405711e+001
1.500000e+003	3.403852e+001
1.505000e+003	3.401993e+001
1.510000e+003	3.400134e+001
1.515000e+003	3.398275e+001
1.520000e+003	3.396416e+001
1.525000e+003	3.394556e+001
1.530000e+003	3.392698e+001
1.535000e+003	3.390839e+001
1.540000e+003	3.388979e+001
1.545000e+003	3.387120e+001
1.550000e+003	3.385262e+001
1.555000e+003	3.383402e+001
1.560000e+003	3.381543e+001
1.565000e+003	3.379684e+001
1.570000e+003	3.377825e+001
1.575000e+003	3.375966e+001
1.580000e+003	3.374107e+001
1.585000e+003	3.372248e+001
1.590000e+003	3.370389e+001
1.595000e+003	3.368530e+001
1.600000e+003	3.366671e+001
1.605000e+003	3.364812e+001
1.610000e+003	3.362953e+001
1.615000e+003	3.361094e+001
1.620000e+003	3.359235e+001
1.625000e+003	3.357376e+001
1.630000e+003	3.355517e+001
1.635000e+003	3.353658e+001
1.640000e+003	3.351799e+001
1.645000e+003	3.349940e+001
1.650000e+003	3.337553e+001
1.655000e+003	3.325166e+001
1.660000e+003	3.312779e+001
1.665000e+003	3.300392e+001
1.670000e+003	3.288005e+001
1.675000e+003	3.275618e+001
1.680000e+003	3.263231e+001
1.685000e+003	3.250843e+001
1.690000e+003	3.238456e+001
1.695000e+003	3.226069e+001
1.700000e+003	3.213682e+001
1.705000e+003	3.201295e+001
1.710000e+003	3.188908e+001
1.715000e+003	3.176521e+001
1.720000e+003	3.164134e+001
1.725000e+003	3.151747e+001
1.730000e+003	3.139360e+001
1.735000e+003	3.126973e+001
1.740000e+003	3.114585e+001
1.745000e+003	3.102198e+001
1.750000e+003	3.089811e+001
1.755000e+003	3.077424e+001
1.760000e+003	3.065037e+001
1.765000e+003	3.052650e+001
1.770000e+003	3.040263e+001
1.775000e+003	3.027876e+001
1.780000e+003	3.015489e+001
1.785000e+003	3.003102e+001
1.790000e+003	2.990715e+001
1.795000e+003	2.978328e+001
1.800000e+003	2.965940e+001
1.805000e+003	2.953553e+001
1.810000e+003	2.941166e+001
1.815000e+003	2.928779e+001
1.820000e+003	2.916392e+001
1.825000e+003	2.904005e+001
1.830000e+003	2.891618e+001
1.835000e+003	2.879231e+001
1.840000e+003	2.866844e+001
1.845000e+003	2.854454e+001
1.850000e+003	2.853341e+001
1.855000e+003	2.852228e+001
1.860000e+003	2.851115e+001
1.865000e+003	2.850002e+001
1.870000e+003	2.848888e+001
1.875000e+003	2.847775e+001
1.880000e+003	2.846662e+001
1.885000e+003	2.845549e+001
1.890000e+003	2.844436e+001
1.895000e+003	2.843323e+001
1.900000e+003	2.842209e+001
1.905000e+003	2.841096e+001
1.910000e+003	2.839983e+001
1.915000e+003	2.838870e+001
1.920000e+003	2.837757e+001
1.925000e+003	2.836643e+001
1.930000e+003	2.835530e+001
1.935000e+003	2.834417e+001
1.940000e+003	2.833304e+001
1.945000e+003	2.832191e+001
1.950000e+003	2.831077e+001
1.955000e+003	2.829964e+001
1.960000e+003	2.828851e+001
1.965000e+003	2.827738e+001
1.970000e+003	2.826625e+001
1.975000e+003	2.825512e+001
1.980000e+003	2.824398e+001
1.985000e+003	2.823285e+001
1.990000e+003	2.822172e+001
1.995000e+003	2.821059e+001
2.000000e+003	2.819946e+001
2.005000e+003	2.818832e+001
2.010000e+003	2.817719e+001
2.015000e+003	2.816606e+001
2.020000e+003	2.815493e+001
2.025000e+003	2.814380e+001
2.030000e+003	2.813266e+001
2.035000e+003	2.812153e+001
2.040000e+003	2.811040e+001
2.045000e+003	2.809927e+001
2.050000e+003	2.808814e+001
2.055000e+003	2.807700e+001
2.060000e+003	2.806587e+001
2.065000e+003	2.805474e+001
2.070000e+003	2.804361e+001
2.075000e+003	2.803248e+001
2.080000e+003	2.802135e+001
2.085000e+003	2.801021e+001
2.090000e+003	2.799908e+001
2.095000e+003	2.798795e+001
2.100000e+003	2.797682e+001
2.105000e+003	2.796569e+001
2.110000e+003	2.795455e+001
2.115000e+003	2.794342e+001
2.120000e+003	2.793229e+001
2.125000e+003	2.792116e+001
2.130000e+003	2.791003e+001
2.135000e+003	2.796168e+001
2.140000e+003	2.798857e+001
2.145000e+003	2.803623e+001
2.150000e+003	2.811467e+001
2.155000e+003	2.823795e+001
2.160000e+003	2.842551e+001
2.165000e+003	2.870369e+001
2.170000e+003	2.910744e+001
2.175000e+003	2.968224e+001
2.180000e+003	3.048594e+001
2.185000e+003	3.159054e+001
2.190000e+003	3.308343e+001
2.195000e+003	3.506799e+001
2.200000e+003	3.766311e+001
2.205000e+003	4.128353e+001
2.210000e+003	4.578885e+001
2.215000e+003	5.132489e+001
2.220000e+003	5.803317e+001
2.225000e+003	6.604060e+001
2.230000e+003	7.544743e+001
2.235000e+003	8.631387e+001
2.240000e+003	9.864660e+001
2.245000e+003	1.123860e+002
2.250000e+003	1.273959e+002
2.255000e+003	1.434568e+002
2.260000e+003	1.602642e+002
2.265000e+003	1.774333e+002
2.270000e+003	1.945101e+002
2.275000e+003	2.109888e+002
2.280000e+003	2.263362e+002
2.285000e+003	2.400195e+002
2.290000e+003	2.515374e+002
2.295000e+003	2.604571e+002
2.300000e+003	2.664217e+002
2.305000e+003	2.692014e+002
2.310000e+003	2.686927e+002
2.315000e+003	2.649300e+002
2.320000e+003	2.580826e+002
2.325000e+003	2.484438e+002
2.330000e+003	2.364111e+002
2.335000e+003	2.224604e+002
2.340000e+003	2.071158e+002
2.345000e+003	1.909191e+002
2.350000e+003	1.743996e+002
2.355000e+003	1.580475e+002
2.360000e+003	1.422933e+002
2.365000e+003	1.274925e+002
2.370000e+003	1.139180e+002
2.375000e+003	1.017574e+002
2.380000e+003	9.111751e+001
2.385000e+003	8.203168e+001
2.390000e+003	7.447101e+001
2.395000e+003	6.835671e+001
2.400000e+003	6.357298e+001
2.405000e+003	5.997901e+001
2.410000e+003	5.741987e+001
2.415000e+003	5.573543e+001
2.420000e+003	5.476741e+001
2.425000e+003	5.436474e+001
2.430000e+003	5.438714e+001
2.435000e+003	5.470755e+001
2.440000e+003	5.458383e+001
2.445000e+003	5.454884e+001
2.450000e+003	5.452120e+001
2.455000e+003	5.443529e+001
2.460000e+003	5.424075e+001
2.465000e+003	5.390188e+001
2.470000e+003	5.339707e+001
2.475000e+003	5.263693e+001
2.480000e+003	5.181566e+001
2.485000e+003	5.082323e+001
2.490000e+003	4.968364e+001
2.495000e+003	4.842551e+001
2.500000e+003	4.708012e+001
2.505000e+003	4.567966e+001
2.510000e+003	4.425555e+001
2.515000e+003	4.283698e+001
2.520000e+003	4.145009e+001
2.525000e+003	4.011538e+001
2.530000e+003	3.884977e+001
2.535000e+003	3.766493e+001
2.540000e+003	3.656776e+001
2.545000e+003	3.556107e+001
2.550000e+003	3.464395e+001
2.555000e+003	3.381269e+001
2.560000e+003	3.306158e+001
2.565000e+003	3.238347e+001
2.570000e+003	3.177066e+001
2.575000e+003	3.121522e+001
2.580000e+003	3.070961e+001
2.585000e+003	3.024692e+001
2.590000e+003	2.982094e+001
2.595000e+003	2.930705e+001
2.600000e+003	2.882022e+001
2.605000e+003	2.835683e+001
2.610000e+003	2.791388e+001
2.615000e+003	2.748890e+001
2.620000e+003	2.707970e+001
2.625000e+003	2.668429e+001
2.630000e+003	2.630063e+001
2.635000e+003	2.592052e+001
2.640000e+003	2.555602e+001
2.645000e+003	2.519534e+001
2.650000e+003	2.483606e+001
2.655000e+003	2.447738e+001
2.660000e+003	2.411262e+001
2.665000e+003	2.374030e+001
2.670000e+003	2.335749e+001
2.675000e+003	2.296148e+001
2.680000e+003	2.255055e+001
2.685000e+003	2.212322e+001
2.690000e+003	2.167919e+001
2.695000e+003	2.121920e+001
2.700000e+003	2.074520e+001
2.705000e+003	2.026043e+001
2.710000e+003	1.976936e+001
2.715000e+003	1.927760e+001
2.720000e+003	1.879189e+001
2.725000e+003	1.831979e+001
2.730000e+003	1.833758e+001
2.735000e+003	1.838555e+001
2.740000e+003	1.847207e+001
2.745000e+003	1.860499e+001
2.750000e+003	1.879118e+001
2.755000e+003	1.903615e+001
2.760000e+003	1.934349e+001
2.765000e+003	1.971456e+001
2.770000e+003	2.014801e+001
2.775000e+003	2.063959e+001
2.780000e+003	2.118195e+001
2.785000e+003	2.176464e+001
2.790000e+003	2.237430e+001
2.795000e+003	2.299501e+001
2.800000e+003	2.360885e+001
2.805000e+003	2.419773e+001
2.810000e+003	2.474041e+001
2.815000e+003	2.521861e+001
2.820000e+003	2.561495e+001
2.825000e+003	2.591448e+001
2.830000e+003	2.610571e+001
2.835000e+003	2.618112e+001
2.840000e+003	2.613787e+001
2.845000e+003	2.597764e+001
2.850000e+003	2.570677e+001
2.855000e+003	2.533587e+001
2.860000e+003	2.487930e+001
2.865000e+003	2.435393e+001
2.870000e+003	2.377846e+001
2.875000e+003	2.317418e+001
2.880000e+003	2.256026e+001
2.885000e+003	2.195601e+001
2.890000e+003	2.137862e+001
2.895000e+003	2.084337e+001
2.900000e+003	2.036263e+001
2.905000e+003	1.994576e+001
2.910000e+003	1.959899e+001
2.915000e+003	1.932543e+001
2.920000e+003	1.912525e+001
2.925000e+003	1.899594e+001
2.930000e+003	1.893262e+001
2.935000e+003	1.892840e+001
2.940000e+003	1.897481e+001
2.945000e+003	1.906219e+001
2.950000e+003	1.918009e+001
2.955000e+003	1.931774e+001
2.960000e+003	1.946442e+001
2.965000e+003	1.960985e+001
2.970000e+003	1.974458e+001
2.975000e+003	1.986029e+001
2.980000e+003	1.995004e+001
2.985000e+003	2.000874e+001
2.990000e+003	2.003243e+001
2.995000e+003	2.001941e+001
3.000000e+003	1.996955e+001
3.005000e+003	1.988426e+001
3.010000e+003	1.976583e+001
3.015000e+003	1.961641e+001
3.020000e+003	1.944688e+001
3.025000e+003	1.925804e+001
3.030000e+003	1.905537e+001
3.035000e+003	1.884422e+001
3.040000e+003	1.862955e+001
3.045000e+003	1.841581e+001
3.050000e+003	1.820680e+001
3.055000e+003	1.800562e+001
3.060000e+003	1.781468e+001
3.065000e+003	1.763574e+001
3.070000e+003	1.746996e+001
3.075000e+003	1.731808e+001
3.080000e+003	1.718036e+001
3.085000e+003	1.705679e+001
3.090000e+003	1.694712e+001
3.095000e+003	1.685089e+001
3.100000e+003	1.676758e+001
3.105000e+003	1.669641e+001
3.110000e+003	1.663657e+001
3.115000e+003	1.658706e+001
3.120000e+003	1.654680e+001
3.125000e+003	1.651453e+001
3.130000e+003	1.648889e+001
3.135000e+003	1.646843e+001
3.140000e+003	1.645170e+001
3.145000e+003	1.643701e+001
3.150000e+003	1.642291e+001
3.155000e+003	1.640799e+001
3.160000e+003	1.639097e+001
3.165000e+003	1.637081e+001
3.170000e+003	1.634551e+001
3.175000e+003	1.631736e+001
3.180000e+003	1.628438e+001
3.185000e+003	1.624667e+001
3.190000e+003	1.620466e+001
3.195000e+003	1.615895e+001
3.200000e+003	1.611034e+001
3.205000e+003	1.605979e+001
3.210000e+003	1.600832e+001
3.215000e+003	1.595700e+001
3.220000e+003	1.590686e+001
3.225000e+003	1.585873e+001
3.230000e+003	1.581371e+001
3.235000e+003	1.577232e+001
3.240000e+003	1.573510e+001
3.245000e+003	1.570239e+001
3.250000e+003	1.567438e+001
3.255000e+003	1.565089e+001
3.260000e+003	1.563214e+001
3.265000e+003	1.561760e+001
3.270000e+003	1.560685e+001
3.275000e+003	1.559937e+001
3.280000e+003	1.559456e+001
3.285000e+003	1.559177e+001
3.290000e+003	1.559032e+001
3.295000e+003	1.558953e+001
3.300000e+003	1.558874e+001
3.305000e+003	1.558733e+001
3.310000e+003	1.558474e+001
3.315000e+003	1.558051e+001
3.320000e+003	1.557425e+001
3.325000e+003	1.556568e+001
3.330000e+003	1.555466e+001
3.335000e+003	1.554113e+001
3.340000e+003	1.552514e+001
3.345000e+003	1.550684e+001
3.350000e+003	1.548646e+001
3.355000e+003	1.546417e+001
3.360000e+003	1.544072e+001
3.365000e+003	1.541622e+001
3.370000e+003	1.539108e+001
3.375000e+003	1.536568e+001
3.380000e+003	1.534040e+001
3.385000e+003	1.531556e+001
3.390000e+003	1.529144e+001
3.395000e+003	1.526829e+001
3.400000e+003	1.524629e+001
3.405000e+003	1.522556e+001
3.410000e+003	1.520621e+001
3.415000e+003	1.518827e+001
3.420000e+003	1.517177e+001
3.425000e+003	1.515669e+001
3.430000e+003	1.514303e+001
3.435000e+003	1.513074e+001
3.440000e+003	1.511979e+001
3.445000e+003	1.511013e+001
3.450000e+003	1.510173e+001
3.455000e+003	1.509454e+001
3.460000e+003	1.508851e+001
3.465000e+003	1.508359e+001
3.470000e+003	1.507972e+001
3.475000e+003	1.507681e+001
3.480000e+003	1.507478e+001
3.485000e+003	1.507349e+001
3.490000e+003	1.507279e+001
3.495000e+003	1.507251e+001
3.500000e+003	1.507246e+001
3.505000e+003	1.507240e+001
3.510000e+003	1.507209e+001
3.515000e+003	1.507122e+001
3.520000e+003	1.506971e+001
3.525000e+003	1.506720e+001
3.530000e+003	1.506349e+001
3.535000e+003	1.505838e+001
3.540000e+003	1.505173e+001
3.545000e+003	1.504344e+001
3.550000e+003	1.503346e+001
3.555000e+003	1.502179e+001
3.560000e+003	1.500851e+001
3.565000e+003	1.499371e+001
3.570000e+003	1.497756e+001
3.575000e+003	1.496025e+001
3.580000e+003	1.494200e+001
3.585000e+003	1.492305e+001
3.590000e+003	1.490364e+001
3.595000e+003	1.488401e+001
3.600000e+003	1.486438e+001
3.605000e+003	1.484496e+001
3.610000e+003	1.482592e+001
3.615000e+003	1.480740e+001
3.620000e+003	1.478951e+001
3.625000e+003	1.477231e+001
3.630000e+003	1.475586e+001
3.635000e+003	1.474017e+001
3.640000e+003	1.472522e+001
3.645000e+003	1.471098e+001
3.650000e+003	1.469741e+001
3.655000e+003	1.468445e+001
3.660000e+003	1.467204e+001
3.665000e+003	1.466011e+001
3.670000e+003	1.464859e+001
3.675000e+003	1.463743e+001
3.680000e+003	1.462656e+001
3.685000e+003	1.461594e+001
3.690000e+003	1.460551e+001
3.695000e+003	1.459524e+001
3.700000e+003	1.458509e+001
3.705000e+003	1.457504e+001
3.710000e+003	1.456506e+001
3.715000e+003	1.455514e+001
3.720000e+003	1.454526e+001
3.725000e+003	1.453541e+001
3.730000e+003	1.452559e+001
3.735000e+003	1.451577e+001
3.740000e+003	1.450593e+001
3.745000e+003	1.449615e+001
3.750000e+003	1.448637e+001
3.755000e+003	1.447660e+001
3.760000e+003	1.446682e+001
3.765000e+003	1.445705e+001
3.770000e+003	1.444727e+001
3.775000e+003	1.443750e+001
3.780000e+003	1.442772e+001
3.785000e+003	1.441794e+001
3.790000e+003	1.440817e+001
3.795000e+003	1.439839e+001
3.800000e+003	1.438862e+001
3.805000e+003	1.437884e+001
3.810000e+003	1.436907e+001
3.815000e+003	1.435929e+001
3.820000e+003	1.434951e+001
3.825000e+003	1.433974e+001
3.830000e+003	1.432996e+001
3.835000e+003	1.432019e+001
3.840000e+003	1.431041e+001
3.845000e+003	1.430064e+001
3.850000e+003	1.429086e+001
3.855000e+003	1.428108e+001
3.860000e+003	1.427131e+001
3.865000e+003	1.426153e+001
3.870000e+003	1.425176e+001
3.875000e+003	1.424198e+001
3.880000e+003	1.423220e+001
3.885000e+003	1.422243e+001
3.890000e+003	1.421265e+001
3.895000e+003	1.420288e+001
3.900000e+003	1.419310e+001
3.905000e+003	1.418333e+001
3.910000e+003	1.417355e+001
3.915000e+003	1.416377e+001
3.920000e+003	1.415400e+001
3.925000e+003	1.414422e+001
3.930000e+003	1.413445e+001
3.935000e+003	1.412467e+001
3.940000e+003	1.411489e+001
3.945000e+003	1.410512e+001
3.950000e+003	1.409534e+001
3.955000e+003	1.408557e+001
3.960000e+003	1.407579e+001
3.965000e+003	1.406602e+001
3.970000e+003	1.405624e+001
3.975000e+003	1.404646e+001
3.980000e+003	1.403669e+001
3.985000e+003	1.402691e+001
3.990000e+003	1.401714e+001
3.995000e+003	1.400736e+001
4.000000e+003	1.399759e+001
4.005000e+003	1.398781e+001
4.010000e+003	1.397803e+001
4.015000e+003	1.396826e+001
4.020000e+003	1.395848e+001
4.025000e+003	1.394871e+001
4.030000e+003	1.393893e+001
4.035000e+003	1.392916e+001
4.040000e+003	1.391938e+001
4.045000e+003	1.390960e+001
4.050000e+003	1.389983e+001
4.055000e+003	1.389005e+001
4.060000e+003	1.388028e+001
4.065000e+003	1.387050e+001
4.070000e+003	1.386072e+001
4.075000e+003	1.385095e+001
4.080000e+003	1.384117e+001
4.085000e+003	1.383140e+001
4.090000e+003	1.382162e+001
4.095000e+003	1.381185e+001
4.100000e+003	1.380207e+001
4.105000e+003	1.379229e+001
4.110000e+003	1.378252e+001
4.115000e+003	1.377274e+001
4.120000e+003	1.376297e+001
4.125000e+003	1.375319e+001
4.130000e+003	1.374341e+001
4.135000e+003	1.373364e+001
4.140000e+003	1.372386e+001
4.145000e+003	1.371409e+001
4.150000e+003	1.370431e+001
4.155000e+003	1.369454e+001
4.160000e+003	1.368476e+001
4.165000e+003	1.367498e+001
4.170000e+003	1.366521e+001
4.175000e+003	1.365543e+001
4.180000e+003	1.364566e+001
4.185000e+003	1.363588e+001
4.190000e+003	1.362611e+001
4.195000e+003	1.361633e+001
4.200000e+003	1.360655e+001
4.205000e+003	1.359678e+001
4.210000e+003	1.358700e+001
4.215000e+003	1.357723e+001
4.220000e+003	1.356745e+001
4.225000e+003	1.355768e+001
4.230000e+003	1.354790e+001
4.235000e+003	1.353812e+001
4.240000e+003	1.352835e+001
4.245000e+003	1.351857e+001
4.250000e+003	1.350880e+001
4.255000e+003	1.349902e+001
4.260000e+003	1.348924e+001
4.265000e+003	1.347947e+001
4.270000e+003	1.346969e+001
4.275000e+003	1.345992e+001
4.280000e+003	1.345014e+001
4.285000e+003	1.344037e+001
4.290000e+003	1.343059e+001
4.295000e+003	1.342081e+001
4.300000e+003	1.341104e+001
4.305000e+003	1.340126e+001
4.310000e+003	1.339149e+001
4.315000e+003	1.338171e+001
4.320000e+003	1.337193e+001
4.325000e+003	1.336216e+001
4.330000e+003	1.335238e+001
4.335000e+003	1.334261e+001
4.340000e+003	1.333283e+001
4.345000e+003	1.332306e+001
4.350000e+003	1.331328e+001
4.355000e+003	1.330350e+001
4.360000e+003	1.329373e+001
4.365000e+003	1.328395e+001
4.370000e+003	1.327418e+001
4.375000e+003	1.326440e+001
4.380000e+003	1.325463e+001
4.385000e+003	1.324485e+001
4.390000e+003	1.323507e+001
4.395000e+003	1.322530e+001
4.400000e+003	1.321552e+001
4.405000e+003	1.320575e+001
4.410000e+003	1.319597e+001
4.415000e+003	1.318620e+001
4.420000e+003	1.317642e+001
4.425000e+003	1.316664e+001
4.430000e+003	1.315687e+001
4.435000e+003	1.314709e+001
4.440000e+003	1.313732e+001
4.445000e+003	1.312754e+001
4.450000e+003	1.311776e+001
4.455000e+003	1.310799e+001
4.460000e+003	1.309821e+001
4.465000e+003	1.308844e+001
4.470000e+003	1.307866e+001
4.475000e+003	1.306889e+001
4.480000e+003	1.305911e+001
4.485000e+003	1.304933e+001
4.490000e+003	1.303956e+001
4.495000e+003	1.302978e+001
4.500000e+003	1.302001e+001
4.505000e+003	1.301023e+001
4.510000e+003	1.300045e+001
4.515000e+003	1.299068e+001
4.520000e+003	1.298090e+001
4.525000e+003	1.297113e+001
4.530000e+003	1.296135e+001
4.535000e+003	1.295158e+001
4.540000e+003	1.294180e+001
4.545000e+003	1.293202e+001
4.550000e+003	1.292225e+001
4.555000e+003	1.291247e+001
4.560000e+003	1.290270e+001
4.565000e+003	1.289292e+001
4.570000e+003	1.288315e+001
4.575000e+003	1.287337e+001
4.580000e+003	1.286359e+001
4.585000e+003	1.285382e+001
4.590000e+003	1.284404e+001
4.595000e+003	1.283427e+001
4.600000e+003	1.282449e+001
4.605000e+003	1.281472e+001
4.610000e+003	1.280494e+001
4.615000e+003	1.279516e+001
4.620000e+003	1.278539e+001
4.625000e+003	1.277561e+001
4.630000e+003	1.276584e+001
4.635000e+003	1.275606e+001
4.640000e+003	1.274628e+001
4.645000e+003	1.273651e+001
4.650000e+003	1.272673e+001
4.655000e+003	1.271696e+001
4.660000e+003	1.270718e+001
4.665000e+003	1.269741e+001
4.670000e+003	1.268763e+001
4.675000e+003	1.267785e+001
4.680000e+003	1.266808e+001
4.685000e+003	1.265830e+001
4.690000e+003	1.264853e+001
4.695000e+003	1.263875e+001
4.700000e+003	1.262897e+001
4.705000e+003	1.261920e+001
4.710000e+003	1.260942e+001
4.715000e+003	1.259965e+001
4.720000e+003	1.258987e+001
4.725000e+003	1.258010e+001
4.730000e+003	1.257032e+001
4.735000e+003	1.256054e+001
4.740000e+003	1.255077e+001
4.745000e+003	1.254099e+001
4.750000e+003	1.253122e+001
4.755000e+003	1.252144e+001
4.760000e+003	1.251167e+001
4.765000e+003	1.250189e+001
4.770000e+003	1.249211e+001
4.775000e+003	1.248234e+001
4.780000e+003	1.247256e+001
4.785000e+003	1.246279e+001
4.790000e+003	1.245301e+001
4.795000e+003	1.244324e+001
4.800000e+003	1.243346e+001
4.805000e+003	1.242368e+001
4.810000e+003	1.241391e+001
4.815000e+003	1.240413e+001
4.820000e+003	1.239436e+001
4.825000e+003	1.238458e+001
4.830000e+003	1.237480e+001
4.835000e+003	1.236503e+001
4.840000e+003	1.235525e+001
4.845000e+003	1.234548e+001
4.850000e+003	1.233570e+001
4.855000e+003	1.232593e+001
4.860000e+003	1.231615e+001
4.865000e+003	1.230637e+001
4.870000e+003	1.229660e+001
4.875000e+003	1.228682e+001
4.880000e+003	1.227705e+001
4.885000e+003	1.226727e+001
4.890000e+003	1.225749e+001
4.895000e+003	1.224772e+001
4.900000e+003	1.223794e+001
4.905000e+003	1.222817e+001
4.910000e+003	1.221839e+001
4.915000e+003	1.220862e+001
4.920000e+003	1.219884e+001
4.925000e+003	1.218906e+001
4.930000e+003	1.217929e+001
4.935000e+003	1.216951e+001
4.940000e+003	1.215974e+001
4.945000e+003	1.214996e+001
4.950000e+003	1.214019e+001
4.955000e+003	1.213041e+001
4.960000e+003	1.212063e+001
4.965000e+003	1.211086e+001
4.970000e+003	1.210108e+001
4.975000e+003	1.209131e+001
4.980000e+003	1.208153e+001
4.985000e+003	1.207176e+001
4.990000e+003	1.206198e+001
4.995000e+003	1.205220e+001
5.000000e+003	1.204243e+001
5.005000e+003	1.203265e+001
5.010000e+003	1.202288e+001
5.015000e+003	1.201310e+001
5.020000e+003	1.200332e+001
5.025000e+003	1.199355e+001
5.030000e+003	1.198377e+001
5.035000e+003	1.197400e+001
5.040000e+003	1.196422e+001
5.045000e+003	1.195445e+001
5.050000e+003	1.194467e+001
5.055000e+003	1.193489e+001
5.060000e+003	1.192512e+001
5.065000e+003	1.191534e+001
5.070000e+003	1.190557e+001
5.075000e+003	1.189579e+001
5.080000e+003	1.188601e+001
5.085000e+003	1.187624e+001
5.090000e+003	1.186646e+001
5.095000e+003	1.185669e+001
5.100000e+003	1.184691e+001
5.105000e+003	1.183714e+001
5.110000e+003	1.182736e+001
5.115000e+003	1.181758e+001
5.120000e+003	1.180781e+001
5.125000e+003	1.179803e+001
5.130000e+003	1.178826e+001
5.135000e+003	1.177848e+001
5.140000e+003	1.176871e+001
5.145000e+003	1.175893e+001
5.150000e+003	1.174915e+001
5.155000e+003	1.173938e+001
5.160000e+003	1.172960e+001
5.165000e+003	1.171983e+001
5.170000e+003	1.171005e+001
5.175000e+003	1.170028e+001
5.180000e+003	1.169050e+001
5.185000e+003	1.168072e+001
5.190000e+003	1.167095e+001
5.195000e+003	1.166117e+001
5.200000e+003	1.165140e+001
5.205000e+003	1.164162e+001
5.210000e+003	1.163184e+001
5.215000e+003	1.162207e+001
5.220000e+003	1.161229e+001
5.225000e+003	1.160252e+001
5.230000e+003	1.159274e+001
5.235000e+003	1.158297e+001
5.240000e+003	1.157319e+001
5.245000e+003	1.156341e+001
5.250000e+003	1.155364e+001
5.255000e+003	1.154386e+001
5.260000e+003	1.153409e+001
5.265000e+003	1.152431e+001
5.270000e+003	1.151453e+001
5.275000e+003	1.150476e+001
5.280000e+003	1.149498e+001
5.285000e+003	1.148521e+001
5.290000e+003	1.147543e+001
5.295000e+003	1.146566e+001
5.300000e+003	1.145588e+001
5.305000e+003	1.144610e+001
5.310000e+003	1.143633e+001
5.315000e+003	1.142655e+001
5.320000e+003	1.141678e+001
5.325000e+003	1.140700e+001
5.330000e+003	1.139723e+001
5.335000e+003	1.138745e+001
5.340000e+003	1.137768e+001
5.345000e+003	1.136790e+001
5.350000e+003	1.135812e+001
5.355000e+003	1.134835e+001
5.360000e+003	1.133857e+001
5.365000e+003	1.132880e+001
5.370000e+003	1.131902e+001
5.375000e+003	1.130924e+001
5.380000e+003	1.129947e+001
5.385000e+003	1.128969e+001
5.390000e+003	1.127992e+001
5.395000e+003	1.127014e+001
5.400000e+003	1.126036e+001
5.405000e+003	1.125059e+001
5.410000e+003	1.124081e+001
5.415000e+003	1.123104e+001
5.420000e+003	1.122126e+001
5.425000e+003	1.121149e+001
5.430000e+003	1.120171e+001
5.435000e+003	1.119193e+001
5.440000e+003	1.118216e+001
5.445000e+003	1.117238e+001
5.450000e+003	1.116261e+001
5.455000e+003	1.115283e+001
5.460000e+003	1.114305e+001
5.465000e+003	1.113328e+001
5.470000e+003	1.112350e+001
5.475000e+003	1.111373e+001
5.480000e+003	1.110395e+001
5.485000e+003	1.109418e+001
5.490000e+003	1.108440e+001
5.495000e+003	1.107463e+001
5.500000e+003	1.106630e+001
5.505000e+003	1.105714e+001
5.510000e+003	1.104821e+001
5.515000e+003	1.103960e+001
5.520000e+003	1.103141e+001
5.525000e+003	1.102377e+001
5.530000e+003	1.101685e+001
5.535000e+003	1.101087e+001
5.540000e+003	1.100608e+001
5.545000e+003	1.100282e+001
5.550000e+003	1.100147e+001
5.555000e+003	1.100251e+001
5.560000e+003	1.100648e+001
5.565000e+003	1.101404e+001
5.570000e+003	1.102593e+001
5.575000e+003	1.104301e+001
5.580000e+003	1.106622e+001
5.585000e+003	1.109659e+001
5.590000e+003	1.113526e+001
5.595000e+003	1.118340e+001
5.600000e+003	1.124225e+001
5.605000e+003	1.131303e+001
5.610000e+003	1.139693e+001
5.615000e+003	1.149507e+001
5.620000e+003	1.160842e+001
5.625000e+003	1.173774e+001
5.630000e+003	1.188353e+001
5.635000e+003	1.204599e+001
5.640000e+003	1.222488e+001
5.645000e+003	1.241957e+001
5.650000e+003	1.262891e+001
5.655000e+003	1.285122e+001
5.660000e+003	1.308431e+001
5.665000e+003	1.332545e+001
5.670000e+003	1.357140e+001
5.675000e+003	1.381847e+001
5.680000e+003	1.406261e+001
5.685000e+003	1.429947e+001
5.690000e+003	1.452456e+001
5.695000e+003	1.473335e+001
5.700000e+003	1.492141e+001
5.705000e+003	1.508460e+001
5.710000e+003	1.521916e+001
5.715000e+003	1.532188e+001
5.720000e+003	1.539023e+001
5.725000e+003	1.542238e+001
5.730000e+003	1.541739e+001
5.735000e+003	1.537513e+001
5.740000e+003	1.529636e+001
5.745000e+003	1.518267e+001
5.750000e+003	1.503643e+001
5.755000e+003	1.486068e+001
5.760000e+003	1.465905e+001
5.765000e+003	1.443561e+001
5.770000e+003	1.419471e+001
5.775000e+003	1.394088e+001
5.780000e+003	1.367863e+001
5.785000e+003	1.341236e+001
5.790000e+003	1.314620e+001
5.795000e+003	1.288395e+001
5.800000e+003	1.262897e+001
5.805000e+003	1.238411e+001
5.810000e+003	1.215172e+001
5.815000e+003	1.193361e+001
5.820000e+003	1.173103e+001
5.825000e+003	1.154478e+001
5.830000e+003	1.137517e+001
5.835000e+003	1.122212e+001
5.840000e+003	1.108520e+001
5.845000e+003	1.096370e+001
5.850000e+003	1.085670e+001
5.855000e+003	1.076312e+001
5.860000e+003	1.068178e+001
5.865000e+003	1.061146e+001
5.870000e+003	1.055094e+001
5.875000e+003	1.049900e+001
5.880000e+003	1.045451e+001
5.885000e+003	1.041640e+001
5.890000e+003	1.038372e+001
5.895000e+003	1.035557e+001
5.900000e+003	1.033119e+001
5.905000e+003	1.030991e+001
5.910000e+003	1.029115e+001
5.915000e+003	1.027441e+001
5.920000e+003	1.025928e+001
5.925000e+003	1.024543e+001
5.930000e+003	1.023258e+001
5.935000e+003	1.022050e+001
5.940000e+003	1.020902e+001
5.945000e+003	1.019798e+001
5.950000e+003	1.018729e+001
5.955000e+003	1.017525e+001
5.960000e+003	1.016548e+001
5.965000e+003	1.015570e+001
5.970000e+003	1.014593e+001
5.975000e+003	1.013615e+001
5.980000e+003	1.012637e+001
5.985000e+003	1.011660e+001
5.990000e+003	1.010682e+001
5.995000e+003	1.009705e+001
6.000000e+003	1.008727e+001
6.005000e+003	1.007749e+001
6.010000e+003	1.006772e+001
6.015000e+003	1.005794e+001
6.020000e+003	1.004817e+001
6.025000e+003	1.003839e+001
6.030000e+003	1.002862e+001
6.035000e+003	1.001884e+001
6.040000e+003	1.000906e+001
6.045000e+003	9.999288e+000
6.050000e+003	9.989512e+000
6.055000e+003	9.979736e+000
6.060000e+003	9.969961e+000
6.065000e+003	9.960567e+000
6.070000e+003	9.950943e+000
6.075000e+003	9.941374e+000
6.080000e+003	9.931876e+000
6.085000e+003	9.922474e+000
6.090000e+003	9.913195e+000
6.095000e+003	9.904074e+000
6.100000e+003	9.895155e+000
6.105000e+003	9.886491e+000
6.110000e+003	9.878150e+000
6.115000e+003	9.870207e+000
6.120000e+003	9.862756e+000
6.125000e+003	9.855904e+000
6.130000e+003	9.849777e+000
6.135000e+003	9.844519e+000
6.140000e+003	9.840288e+000
6.145000e+003	9.837266e+000
6.150000e+003	9.835645e+000
6.155000e+003	9.835636e+000
6.160000e+003	9.837461e+000
6.165000e+003	9.841345e+000
6.170000e+003	9.847515e+000
6.175000e+003	9.856194e+000
6.180000e+003	9.867590e+000
6.185000e+003	9.881885e+000
6.190000e+003	9.899222e+000
6.195000e+003	9.919713e+000
6.200000e+003	9.943398e+000
6.205000e+003	9.970259e+000
6.210000e+003	1.000020e+001
6.215000e+003	1.003303e+001
6.220000e+003	1.006849e+001
6.225000e+003	1.010619e+001
6.230000e+003	1.014568e+001
6.235000e+003	1.018640e+001
6.240000e+003	1.022770e+001
6.245000e+003	1.026887e+001
6.250000e+003	1.030912e+001
6.255000e+003	1.034765e+001
6.260000e+003	1.038360e+001
6.265000e+003	1.041616e+001
6.270000e+003	1.044450e+001
6.275000e+003	1.046787e+001
6.280000e+003	1.048562e+001
6.285000e+003	1.049730e+001
6.290000e+003	1.050224e+001
6.295000e+003	1.050022e+001
6.300000e+003	1.049109e+001
6.305000e+003	1.047484e+001
6.310000e+003	1.045164e+001
6.315000e+003	1.042179e+001
6.320000e+003	1.038573e+001
6.325000e+003	1.034405e+001
6.330000e+003	1.029743e+001
6.335000e+003	1.024664e+001
6.340000e+003	1.019253e+001
6.345000e+003	1.013596e+001
6.350000e+003	1.007784e+001
6.355000e+003	1.001905e+001
6.360000e+003	9.960432e+000
6.365000e+003	9.902801e+000
6.370000e+003	9.846894e+000
6.375000e+003	9.793376e+000
6.380000e+003	9.742822e+000
6.385000e+003	9.695723e+000
6.390000e+003	9.652471e+000
6.395000e+003	9.613369e+000
6.400000e+003	9.578628e+000
6.405000e+003	9.548374e+000
6.410000e+003	9.522656e+000
6.415000e+003	9.501444e+000
6.420000e+003	9.484641e+000
6.425000e+003	9.472090e+000
6.430000e+003	9.463574e+000
6.435000e+003	9.458829e+000
6.440000e+003	9.457537e+000
6.445000e+003	9.459345e+000
6.450000e+003	9.463858e+000
6.455000e+003	9.470649e+000
6.460000e+003	9.479262e+000
6.465000e+003	9.489218e+000
6.470000e+003	9.500022e+000
6.475000e+003	9.511167e+000
6.480000e+003	9.522146e+000
6.485000e+003	9.532458e+000
6.490000e+003	9.541621e+000
6.495000e+003	9.549177e+000
6.500000e+003	9.554705e+000
6.505000e+003	9.557830e+000
6.510000e+003	9.558233e+000
6.515000e+003	9.555660e+000
6.520000e+003	9.549921e+000
6.525000e+003	9.540902e+000
6.530000e+003	9.528565e+000
6.535000e+003	9.512661e+000
6.540000e+003	9.493954e+000
6.545000e+003	9.472227e+000
6.550000e+003	9.447723e+000
6.555000e+003	9.420739e+000
6.560000e+003	9.391609e+000
6.565000e+003	9.360699e+000
6.570000e+003	9.328388e+000
6.575000e+003	9.295072e+000
6.580000e+003	9.261134e+000
6.585000e+003	9.226950e+000
6.590000e+003	9.192865e+000
6.595000e+003	9.159201e+000
6.600000e+003	9.126238e+000
6.605000e+003	9.094216e+000
6.610000e+003	9.063334e+000
6.615000e+003	9.033745e+000
6.620000e+003	9.005560e+000
6.625000e+003	8.978847e+000
6.630000e+003	8.953636e+000
6.635000e+003	8.929930e+000
6.640000e+003	8.907692e+000
6.645000e+003	8.886871e+000
6.650000e+003	8.867391e+000
6.655000e+003	8.849159e+000
6.660000e+003	8.832083e+000
6.665000e+003	8.816054e+000
6.670000e+003	8.800969e+000
6.675000e+003	8.786720e+000
6.680000e+003	8.773209e+000
6.685000e+003	8.760338e+000
6.690000e+003	8.748017e+000
6.695000e+003	8.736166e+000
6.700000e+003	8.724711e+000
6.705000e+003	8.713589e+000
6.710000e+003	8.702739e+000
6.715000e+003	8.692115e+000
6.720000e+003	8.681675e+000
6.725000e+003	8.671381e+000
6.730000e+003	8.661206e+000
6.735000e+003	8.651124e+000
6.740000e+003	8.641115e+000
6.745000e+003	8.631165e+000
6.750000e+003	8.621257e+000
6.755000e+003	8.611384e+000
6.760000e+003	8.601350e+000
6.765000e+003	8.591575e+000
6.770000e+003	8.581799e+000
6.775000e+003	8.572023e+000
6.780000e+003	8.562247e+000
6.785000e+003	8.552471e+000
6.790000e+003	8.542696e+000
6.795000e+003	8.532920e+000
6.800000e+003	8.523144e+000
6.805000e+003	8.513369e+000
6.810000e+003	8.503592e+000
6.815000e+003	8.493817e+000
6.820000e+003	8.484040e+000
6.825000e+003	8.474265e+000
6.830000e+003	8.464490e+000
6.835000e+003	8.526052e+000
6.840000e+003	8.587613e+000
6.845000e+003	8.649175e+000
6.850000e+003	8.710736e+000
6.855000e+003	8.772298e+000
6.860000e+003	8.833859e+000
6.865000e+003	8.895421e+000
6.870000e+003	8.956983e+000
6.875000e+003	9.018544e+000
6.880000e+003	9.080106e+000
6.885000e+003	9.141667e+000
6.890000e+003	9.203229e+000
6.895000e+003	9.264791e+000
6.900000e+003	9.326352e+000
6.905000e+003	9.387914e+000
6.910000e+003	9.449475e+000
6.915000e+003	9.511067e+000
6.920000e+003	9.572640e+000
6.925000e+003	9.634218e+000
6.930000e+003	9.695801e+000
6.935000e+003	9.757390e+000
6.940000e+003	9.818988e+000
6.945000e+003	9.880598e+000
6.950000e+003	9.942223e+000
6.955000e+003	1.000386e+001
6.960000e+003	1.006553e+001
6.965000e+003	1.012722e+001
6.970000e+003	1.018895e+001
6.975000e+003	1.025072e+001
6.980000e+003	1.031255e+001
6.985000e+003	1.037443e+001
6.990000e+003	1.043639e+001
6.995000e+003	1.049844e+001
7.000000e+003	1.056059e+001
7.005000e+003	1.062285e+001
7.010000e+003	1.068526e+001
7.015000e+003	1.074781e+001
7.020000e+003	1.081054e+001
7.025000e+003	1.087346e+001
7.030000e+003	1.093660e+001
7.035000e+003	1.099996e+001
7.040000e+003	1.106358e+001
7.045000e+003	1.112746e+001
7.050000e+003	1.119161e+001
7.055000e+003	1.125605e+001
7.060000e+003	1.132078e+001
7.065000e+003	1.138580e+001
7.070000e+003	1.145112e+001
7.075000e+003	1.159998e+001
7.080000e+003	1.174909e+001
7.085000e+003	1.189840e+001
7.090000e+003	1.204790e+001
7.095000e+003	1.219754e+001
7.100000e+003	1.234724e+001
7.105000e+003	1.249697e+001
7.110000e+003	1.264665e+001
7.115000e+003	1.279622e+001
7.120000e+003	1.294558e+001
7.125000e+003	1.309470e+001
7.130000e+003	1.324349e+001
7.135000e+003	1.339188e+001
7.140000e+003	1.353981e+001
7.145000e+003	1.368722e+001
7.150000e+003	1.383405e+001
7.155000e+003	1.398029e+001
7.160000e+003	1.412590e+001
7.165000e+003	1.427086e+001
7.170000e+003	1.441518e+001
7.175000e+003	1.455886e+001
7.180000e+003	1.470192e+001
7.185000e+003	1.484439e+001
7.190000e+003	1.498634e+001
7.195000e+003	1.512782e+001
7.200000e+003	1.526887e+001
7.205000e+003	1.562926e+001
7.210000e+003	1.585182e+001
7.215000e+003	1.610227e+001
7.220000e+003	1.638925e+001
7.225000e+003	1.723789e+001
7.230000e+003	1.782346e+001
7.235000e+003	1.855131e+001
7.240000e+003	1.946175e+001
7.245000e+003	2.060474e+001
7.250000e+003	2.204168e+001
7.255000e+003	2.384746e+001
7.260000e+003	2.593666e+001
7.265000e+003	2.859333e+001
7.270000e+003	3.194580e+001
7.275000e+003	3.614478e+001
7.280000e+003	4.136552e+001
7.285000e+003	4.780962e+001
7.290000e+003	5.570659e+001
7.295000e+003	6.531464e+001
7.300000e+003	7.692085e+001
7.305000e+003	9.084027e+001
7.310000e+003	1.074139e+002
7.315000e+003	1.270053e+002
7.320000e+003	1.499956e+002
7.325000e+003	1.767768e+002
7.330000e+003	2.077435e+002
7.335000e+003	2.432825e+002
7.340000e+003	2.837609e+002
7.345000e+003	3.295126e+002
7.350000e+003	3.808232e+002
7.355000e+003	4.379144e+002
7.360000e+003	5.009273e+002
7.365000e+003	5.699061e+002
7.370000e+003	6.447825e+002
7.375000e+003	7.253615e+002
7.380000e+003	8.113094e+002
7.385000e+003	9.021454e+002
7.390000e+003	9.972352e+002
7.395000e+003	1.095791e+003
7.400000e+003	1.196875e+003
7.405000e+003	1.299411e+003
7.410000e+003	1.402195e+003
7.415000e+003	1.503919e+003
7.420000e+003	1.603194e+003
7.425000e+003	1.698583e+003
7.430000e+003	1.788630e+003
7.435000e+003	1.871901e+003
7.440000e+003	1.947017e+003
7.445000e+003	2.012694e+003
7.450000e+003	2.067780e+003
7.455000e+003	2.111288e+003
7.460000e+003	2.142424e+003
7.465000e+003	2.160613e+003
7.470000e+003	2.165514e+003
7.475000e+003	2.157035e+003
7.480000e+003	2.135332e+003
7.485000e+003	2.100804e+003
7.490000e+003	2.054085e+003
7.495000e+003	1.996019e+003
7.500000e+003	1.927640e+003
7.505000e+003	1.850137e+003
7.510000e+003	1.764823e+003
7.515000e+003	1.673095e+003
7.520000e+003	1.576400e+003
7.525000e+003	1.476192e+003
7.530000e+003	1.373904e+003
7.535000e+003	1.270907e+003
7.540000e+003	1.168487e+003
7.545000e+003	1.067820e+003
7.550000e+003	9.699492e+002
7.555000e+003	8.757761e+002
7.560000e+003	7.860504e+002
7.565000e+003	7.013670e+002
7.570000e+003	6.221685e+002
7.575000e+003	5.487516e+002
7.580000e+003	4.812765e+002
7.585000e+003	4.197798e+002
7.590000e+003	3.641893e+002
7.595000e+003	3.143397e+002
7.600000e+003	2.699894e+002
7.605000e+003	2.308367e+002
7.610000e+003	1.965358e+002
7.615000e+003	1.667111e+002
7.620000e+003	1.409710e+002
7.625000e+003	1.189190e+002
7.630000e+003	1.001636e+002
7.635000e+003	8.432639e+001
7.640000e+003	7.104839e+001
7.645000e+003	5.999424e+001
7.650000e+003	5.085548e+001
7.655000e+003	4.335217e+001
7.660000e+003	3.723344e+001
7.665000e+003	3.227722e+001
7.670000e+003	2.828905e+001
7.675000e+003	2.510054e+001
7.680000e+003	2.256736e+001
7.685000e+003	2.056703e+001
7.690000e+003	1.899662e+001
7.695000e+003	1.777042e+001
7.700000e+003	1.681775e+001
7.705000e+003	1.608078e+001
7.710000e+003	1.529412e+001
7.715000e+003	1.491773e+001
7.720000e+003	1.462653e+001
7.725000e+003	1.387215e+001
7.730000e+003	1.384122e+001
7.735000e+003	1.381029e+001
7.740000e+003	1.377937e+001
7.745000e+003	1.374844e+001
7.750000e+003	1.371751e+001
7.755000e+003	1.368658e+001
7.760000e+003	1.365565e+001
7.765000e+003	1.362472e+001
7.770000e+003	1.366369e+001
7.775000e+003	1.365756e+001
7.780000e+003	1.365947e+001
7.785000e+003	1.377763e+001
7.790000e+003	1.384146e+001
7.795000e+003	1.393483e+001
7.800000e+003	1.406595e+001
7.805000e+003	1.424494e+001
7.810000e+003	1.448425e+001
7.815000e+003	1.479900e+001
7.820000e+003	1.520747e+001
7.825000e+003	1.573153e+001
7.830000e+003	1.639711e+001
7.835000e+003	1.723472e+001
7.840000e+003	1.827991e+001
7.845000e+003	1.957369e+001
7.850000e+003	2.116292e+001
7.855000e+003	2.310061e+001
7.860000e+003	2.544604e+001
7.865000e+003	2.826477e+001
7.870000e+003	3.162843e+001
7.875000e+003	3.561423e+001
7.880000e+003	4.030421e+001
7.885000e+003	4.578422e+001
7.890000e+003	5.214243e+001
7.895000e+003	5.946760e+001
7.900000e+003	6.784691e+001
7.905000e+003	7.736345e+001
7.910000e+003	8.809338e+001
7.915000e+003	1.001028e+002
7.920000e+003	1.134445e+002
7.925000e+003	1.281542e+002
7.930000e+003	1.442476e+002
7.935000e+003	1.617165e+002
7.940000e+003	1.805259e+002
7.945000e+003	2.006116e+002
7.950000e+003	2.218775e+002
7.955000e+003	2.441945e+002
7.960000e+003	2.674003e+002
7.965000e+003	2.912989e+002
7.970000e+003	3.156631e+002
7.975000e+003	3.402362e+002
7.980000e+003	3.647362e+002
7.985000e+003	3.888605e+002
7.990000e+003	4.122916e+002
7.995000e+003	4.347035e+002
8.000000e+003	4.557695e+002
8.005000e+003	4.752708e+002
8.010000e+003	4.927356e+002
8.015000e+003	5.079585e+002
8.020000e+003	5.206907e+002
8.025000e+003	5.307215e+002
8.030000e+003	5.378846e+002
8.035000e+003	5.420627e+002
8.040000e+003	5.431920e+002
8.045000e+003	5.412638e+002
8.050000e+003	5.363261e+002
8.055000e+003	5.284819e+002
8.060000e+003	5.178873e+002
8.065000e+003	5.047478e+002
8.070000e+003	4.893131e+002
8.075000e+003	4.718710e+002
8.080000e+003	4.527401e+002
8.085000e+003	4.322626e+002
8.090000e+003	4.107959e+002
8.095000e+003	3.887049e+002
8.100000e+003	3.663536e+002
8.105000e+003	3.440984e+002
8.110000e+003	3.222805e+002
8.115000e+003	3.012198e+002
8.120000e+003	2.812102e+002
8.125000e+003	2.625143e+002
8.130000e+003	2.453604e+002
8.135000e+003	2.299402e+002
8.140000e+003	2.164066e+002
8.145000e+003	2.048733e+002
8.150000e+003	1.954141e+002
8.155000e+003	1.880641e+002
8.160000e+003	1.828205e+002
8.165000e+003	1.796442e+002
8.170000e+003	1.784617e+002
8.175000e+003	1.791674e+002
8.180000e+003	1.816265e+002
8.185000e+003	1.856778e+002
8.190000e+003	1.911368e+002
8.195000e+003	1.977989e+002
8.200000e+003	2.054435e+002
8.205000e+003	2.138375e+002
8.210000e+003	2.227396e+002
8.215000e+003	2.319043e+002
8.220000e+003	2.410861e+002
8.225000e+003	2.500444e+002
8.230000e+003	2.585475e+002
8.235000e+003	2.663772e+002
8.240000e+003	2.733324e+002
8.245000e+003	2.792334e+002
8.250000e+003	2.839250e+002
8.255000e+003	2.872795e+002
8.260000e+003	2.891986e+002
8.265000e+003	2.896153e+002
8.270000e+003	2.884946e+002
8.275000e+003	2.858329e+002
8.280000e+003	2.816581e+002
8.285000e+003	2.759698e+002
8.290000e+003	2.689819e+002
8.295000e+003	2.607257e+002
8.300000e+003	2.513307e+002
8.305000e+003	2.408282e+002
8.310000e+003	2.296352e+002
8.315000e+003	2.177646e+002
8.320000e+003	2.053871e+002
8.325000e+003	1.926730e+002
8.330000e+003	1.797871e+002
8.335000e+003	1.668864e+002
8.340000e+003	1.541165e+002
8.345000e+003	1.416094e+002
8.350000e+003	1.294816e+002
8.355000e+003	1.178329e+002
8.360000e+003	1.067458e+002
8.365000e+003	9.628504e+001
8.370000e+003	8.649835e+001
8.375000e+003	7.741701e+001
8.380000e+003	6.905708e+001
8.385000e+003	6.142084e+001
8.390000e+003	5.449844e+001
8.395000e+003	4.826966e+001
8.400000e+003	4.270573e+001
8.405000e+003	3.777114e+001
8.410000e+003	3.342538e+001
8.415000e+003	2.962454e+001
8.420000e+003	2.632279e+001
8.425000e+003	2.347363e+001
8.430000e+003	2.103103e+001
8.435000e+003	1.895034e+001
8.440000e+003	1.718894e+001
8.445000e+003	1.570684e+001
8.450000e+003	1.446702e+001
8.455000e+003	1.343566e+001
8.460000e+003	1.258222e+001
8.465000e+003	1.187947e+001
8.470000e+003	1.130333e+001
8.475000e+003	1.083281e+001
8.480000e+003	1.044971e+001
8.485000e+003	1.013846e+001
8.490000e+003	9.885798e+000
8.495000e+003	9.680605e+000
8.500000e+003	9.513579e+000
8.505000e+003	9.377031e+000
8.510000e+003	9.264648e+000
8.515000e+003	9.171296e+000
8.520000e+003	9.092828e+000
8.525000e+003	8.952532e+000
8.530000e+003	8.950559e+000
8.535000e+003	8.948586e+000
8.540000e+003	8.946614e+000
8.545000e+003	8.944642e+000
8.550000e+003	8.942669e+000
8.555000e+003	8.940697e+000
8.560000e+003	8.938725e+000
8.565000e+003	8.936752e+000
8.570000e+003	8.934780e+000
8.575000e+003	8.932808e+000
8.580000e+003	8.930835e+000
8.585000e+003	8.928863e+000
8.590000e+003	8.926890e+000
8.595000e+003	8.924918e+000
8.600000e+003	8.922945e+000
8.605000e+003	8.920973e+000
8.610000e+003	8.919001e+000
8.615000e+003	8.917028e+000
8.620000e+003	8.915056e+000
8.625000e+003	8.913084e+000
8.630000e+003	8.911111e+000
8.635000e+003	8.932607e+000
8.640000e+003	8.938656e+000
8.645000e+003	8.947215e+000
8.650000e+003	8.958986e+000
8.655000e+003	8.974849e+000
8.660000e+003	8.995881e+000
8.665000e+003	9.023407e+000
8.670000e+003	9.059037e+000
8.675000e+003	9.104712e+000
8.680000e+003	9.162754e+000
8.685000e+003	9.235926e+000
8.690000e+003	9.327475e+000
8.695000e+003	9.441195e+000
8.700000e+003	9.581479e+000
8.705000e+003	9.753363e+000
8.710000e+003	9.962569e+000
8.715000e+003	1.021554e+001
8.720000e+003	1.051944e+001
8.725000e+003	1.088218e+001
8.730000e+003	1.131235e+001
8.735000e+003	1.181921e+001
8.740000e+003	1.241258e+001
8.745000e+003	1.310270e+001
8.750000e+003	1.384528e+001
8.755000e+003	1.470580e+001
8.760000e+003	1.569475e+001
8.765000e+003	1.682220e+001
8.770000e+003	1.809746e+001
8.775000e+003	1.952877e+001
8.780000e+003	2.112292e+001
8.785000e+003	2.288482e+001
8.790000e+003	2.481718e+001
8.795000e+003	2.692007e+001
8.800000e+003	2.919058e+001
8.805000e+003	3.162249e+001
8.810000e+003	3.420601e+001
8.815000e+003	3.692758e+001
8.820000e+003	3.976976e+001
8.825000e+003	4.271122e+001
8.830000e+003	4.572683e+001
8.835000e+003	4.878792e+001
8.840000e+003	5.186256e+001
8.845000e+003	5.491607e+001
8.850000e+003	5.791159e+001
8.855000e+003	6.081075e+001
8.860000e+003	6.357446e+001
8.865000e+003	6.616372e+001
8.870000e+003	6.854053e+001
8.875000e+003	7.066881e+001
8.880000e+003	7.251521e+001
8.885000e+003	7.405005e+001
8.890000e+003	7.524801e+001
8.895000e+003	7.608885e+001
8.900000e+003	7.655794e+001
8.905000e+003	7.664663e+001
8.910000e+003	7.635252e+001
8.915000e+003	7.567953e+001
8.920000e+003	7.463777e+001
8.925000e+003	7.324325e+001
8.930000e+003	7.151749e+001
8.935000e+003	6.948691e+001
8.940000e+003	6.718216e+001
8.945000e+003	6.463731e+001
8.950000e+003	6.188901e+001
8.955000e+003	5.897556e+001
8.960000e+003	5.593605e+001
8.965000e+003	5.280949e+001
8.970000e+003	4.963395e+001
8.975000e+003	4.644584e+001
8.980000e+003	4.327920e+001
8.985000e+003	4.016524e+001
8.990000e+003	3.713179e+001
8.995000e+003	3.420310e+001
[truncated: 2,096 more rows]
