# Supplementary material for: A flexible wearable self-supporting hybrid supercapacitor device based on hierarchical nickel cobalt sulfide@C electrode
Source: Sci Rep. 2023 Sep 20;13:15555. doi: 10.1038/s41598-023-42278-9 (PMC10511439; doi:10.1038/s41598-023-42278-9)
Supplement: Supplementary file 1 — Supplementary Information. [file 41598_2023_42278_MOESM1_ESM.zip › Raw Data/EDS-TEM-SAED/EDS/SI EDS-HAADF 1511-Spectra from Area #1-Residual.txt]

-1.000000e+003	0.000000e+000
-9.950000e+002	-8.840639e-002
-9.900000e+002	-1.768128e-001
-9.850000e+002	-2.652192e-001
-9.800000e+002	-3.536256e-001
-9.750000e+002	-4.420319e-001
-9.700000e+002	-5.304384e-001
-9.650000e+002	-6.188447e-001
-9.600000e+002	-7.072511e-001
-9.550000e+002	-7.956575e-001
-9.500000e+002	-8.840639e-001
-9.450000e+002	-9.724703e-001
-9.400000e+002	-1.060877e+000
-9.350000e+002	-1.149283e+000
-9.300000e+002	-1.237690e+000
-9.250000e+002	-1.326096e+000
-9.200000e+002	-1.414503e+000
-9.150000e+002	-1.502909e+000
-9.100000e+002	-1.591315e+000
-9.050000e+002	-1.679722e+000
-9.000000e+002	-1.768128e+000
-8.950000e+002	-1.856535e+000
-8.900000e+002	-1.944941e+000
-8.850000e+002	-2.033348e+000
-8.800000e+002	-2.121754e+000
-8.750000e+002	-2.210160e+000
-8.700000e+002	-2.298567e+000
-8.650000e+002	-2.386973e+000
-8.600000e+002	-2.475379e+000
-8.550000e+002	-2.563786e+000
-8.500000e+002	-2.652192e+000
-8.450000e+002	-2.740598e+000
-8.400000e+002	-2.829005e+000
-8.350000e+002	-2.917411e+000
-8.300000e+002	-3.005817e+000
-8.250000e+002	-3.094223e+000
-8.200000e+002	-3.182630e+000
-8.150000e+002	-3.271036e+000
-8.100000e+002	-3.359442e+000
-8.050000e+002	-3.447849e+000
-8.000000e+002	-3.536255e+000
-7.950000e+002	-3.624661e+000
-7.900000e+002	-3.713068e+000
-7.850000e+002	-3.801474e+000
-7.800000e+002	-3.889880e+000
-7.750000e+002	-3.978287e+000
-7.700000e+002	-4.066693e+000
-7.650000e+002	-4.155100e+000
-7.600000e+002	-4.243506e+000
-7.550000e+002	-4.331913e+000
-7.500000e+002	-4.420320e+000
-7.450000e+002	-4.508726e+000
-7.400000e+002	-4.597133e+000
-7.350000e+002	-4.685539e+000
-7.300000e+002	-4.773946e+000
-7.250000e+002	-4.862352e+000
-7.200000e+002	-4.950759e+000
-7.150000e+002	-5.039165e+000
-7.100000e+002	-5.127572e+000
-7.050000e+002	-5.215979e+000
-7.000000e+002	-5.304385e+000
-6.950000e+002	-5.392792e+000
-6.900000e+002	-5.481198e+000
-6.850000e+002	-5.569605e+000
-6.800000e+002	-5.658011e+000
-6.750000e+002	-5.746418e+000
-6.700000e+002	-5.834825e+000
-6.650000e+002	-5.923231e+000
-6.600000e+002	-6.011638e+000
-6.550000e+002	-6.100044e+000
-6.500000e+002	-6.188451e+000
-6.450000e+002	-6.276857e+000
-6.400000e+002	-6.365264e+000
-6.350000e+002	-6.453671e+000
-6.300000e+002	-6.542077e+000
-6.250000e+002	-6.630484e+000
-6.200000e+002	-6.718890e+000
-6.150000e+002	-6.807297e+000
-6.100000e+002	-6.895703e+000
-6.050000e+002	-6.984110e+000
-6.000000e+002	-7.072516e+000
-5.950000e+002	-7.160923e+000
-5.900000e+002	-7.249330e+000
-5.850000e+002	-7.337736e+000
-5.800000e+002	-7.426143e+000
-5.750000e+002	-7.514549e+000
-5.700000e+002	-7.602956e+000
-5.650000e+002	-7.691362e+000
-5.600000e+002	-7.779769e+000
-5.550000e+002	-7.868176e+000
-5.500000e+002	-7.956582e+000
-5.450000e+002	-8.044989e+000
-5.400000e+002	-8.133395e+000
-5.350000e+002	-8.221802e+000
-5.300000e+002	-8.310208e+000
-5.250000e+002	-8.398615e+000
-5.200000e+002	-8.487021e+000
-5.150000e+002	-8.575428e+000
-5.100000e+002	-8.663835e+000
-5.050000e+002	-8.752241e+000
-5.000000e+002	-8.840648e+000
-4.950000e+002	-8.929054e+000
-4.900000e+002	-9.017461e+000
-4.850000e+002	-9.105867e+000
-4.800000e+002	-9.194274e+000
-4.750000e+002	-9.282681e+000
-4.700000e+002	-9.371087e+000
-4.650000e+002	-9.459494e+000
-4.600000e+002	-9.547900e+000
-4.550000e+002	-9.636307e+000
-4.500000e+002	-9.724713e+000
-4.450000e+002	-9.813120e+000
-4.400000e+002	-9.901526e+000
-4.350000e+002	-9.989933e+000
-4.300000e+002	-1.007834e+001
-4.250000e+002	-1.016675e+001
-4.200000e+002	-1.025515e+001
-4.150000e+002	-1.034356e+001
-4.100000e+002	-1.043197e+001
-4.050000e+002	-1.052037e+001
-4.000000e+002	-1.060878e+001
-3.950000e+002	-1.069719e+001
-3.900000e+002	-1.078559e+001
-3.850000e+002	-1.087400e+001
-3.800000e+002	-1.096241e+001
-3.750000e+002	-1.105081e+001
-3.700000e+002	-1.113922e+001
-3.650000e+002	-1.122762e+001
-3.600000e+002	-1.131603e+001
-3.550000e+002	-1.140444e+001
-3.500000e+002	-1.149284e+001
-3.450000e+002	-1.158125e+001
-3.400000e+002	-1.166966e+001
-3.350000e+002	-1.175806e+001
-3.300000e+002	-1.184647e+001
-3.250000e+002	-1.193488e+001
-3.200000e+002	-1.202328e+001
-3.150000e+002	-1.211169e+001
-3.100000e+002	-1.220010e+001
-3.050000e+002	-1.228850e+001
-3.000000e+002	-1.237691e+001
-2.950000e+002	-1.246532e+001
-2.900000e+002	-1.255372e+001
-2.850000e+002	-1.264213e+001
-2.800000e+002	-1.273054e+001
-2.750000e+002	-1.281894e+001
-2.700000e+002	-1.290735e+001
-2.650000e+002	-1.299576e+001
-2.600000e+002	-1.308416e+001
-2.550000e+002	-1.317257e+001
-2.500000e+002	-1.326098e+001
-2.450000e+002	-1.334938e+001
-2.400000e+002	-1.343779e+001
-2.350000e+002	-1.352620e+001
-2.300000e+002	-1.361460e+001
-2.250000e+002	-1.370301e+001
-2.200000e+002	-1.379142e+001
-2.150000e+002	-1.387982e+001
-2.100000e+002	-1.396823e+001
-2.050000e+002	-1.405663e+001
-2.000000e+002	-1.414504e+001
-1.950000e+002	-1.423345e+001
-1.900000e+002	-1.432185e+001
-1.850000e+002	-1.441026e+001
-1.800000e+002	-1.449867e+001
-1.750000e+002	-1.458707e+001
-1.700000e+002	-1.467548e+001
-1.650000e+002	-1.476389e+001
-1.600000e+002	-1.485229e+001
-1.550000e+002	-1.494070e+001
-1.500000e+002	-1.502911e+001
-1.450000e+002	-1.511751e+001
-1.400000e+002	-1.520592e+001
-1.350000e+002	-1.429433e+001
-1.300000e+002	-1.538273e+001
-1.250000e+002	-1.547114e+001
-1.200000e+002	-1.555955e+001
-1.150000e+002	-1.564795e+001
-1.100000e+002	-1.573636e+001
-1.050000e+002	-1.582477e+001
-1.000000e+002	-1.591317e+001
-9.500000e+001	-1.600158e+001
-9.000000e+001	-1.608998e+001
-8.500000e+001	-1.617839e+001
-8.000000e+001	-1.626680e+001
-7.500000e+001	-1.535520e+001
-7.000000e+001	-1.244361e+001
-6.500000e+001	-5.532013e+000
-6.000000e+001	1.137958e+001
-5.500000e+001	2.629118e+001
-5.000000e+001	5.620277e+001
-4.500000e+001	1.571144e+002
-4.000000e+001	2.540260e+002
-3.500000e+001	4.239376e+002
-3.000000e+001	6.948491e+002
-2.500000e+001	1.165761e+003
-2.000000e+001	1.491672e+003
-1.500000e+001	2.072584e+003
-1.000000e+001	2.493496e+003
-5.000000e+000	2.662407e+003
0.000000e+000	2.818319e+003
5.000000e+000	3.176230e+003
1.000000e+001	2.426142e+003
1.500000e+001	2.153053e+003
2.000000e+001	1.705965e+003
2.500000e+001	1.128877e+003
3.000000e+001	7.667883e+002
3.500000e+001	4.136999e+002
4.000000e+001	2.216115e+002
4.500000e+001	1.095231e+002
5.000000e+001	4.843466e+001
5.500000e+001	7.346252e+000
6.000000e+001	-1.474215e+001
6.500000e+001	-6.830559e+000
7.000000e+001	-9.918964e+000
7.500000e+001	-1.500737e+001
8.000000e+001	-1.109578e+001
8.500000e+001	-1.218418e+001
9.000000e+001	-1.527259e+001
9.500000e+001	-1.036099e+001
1.000000e+002	-1.344940e+001
1.050000e+002	-1.553780e+001
1.100000e+002	-1.662621e+001
1.150000e+002	-1.471461e+001
1.200000e+002	-1.280302e+001
1.250000e+002	-9.891426e+000
1.300000e+002	-7.979832e+000
1.350000e+002	-1.011693e+001
1.400000e+002	-1.424969e+001
1.450000e+002	-1.041811e+001
1.500000e+002	-3.646776e+000
1.550000e+002	-3.974018e+000
1.600000e+002	-4.457413e+000
1.650000e+002	-8.180115e+000
1.700000e+002	1.742691e+000
1.750000e+002	-4.841537e+000
1.800000e+002	3.874928e+000
1.850000e+002	-1.233703e+001
1.900000e+002	-4.732792e+000
1.950000e+002	-1.457375e+001
2.000000e+002	-1.609647e+001
2.050000e+002	-1.547248e+001
2.100000e+002	-9.762238e+000
2.150000e+002	-3.686975e+001
2.200000e+002	-5.450623e+001
2.250000e+002	-3.517216e+001
2.300000e+002	-4.916602e+001
2.350000e+002	-5.762418e+001
2.400000e+002	-4.859192e+001
2.450000e+002	-7.811829e+001
2.500000e+002	-8.536287e+001
2.550000e+002	-7.269740e+001
2.600000e+002	-4.878581e+001
2.650000e+002	-6.762808e+001
2.700000e+002	-4.456032e+001
2.750000e+002	-3.821075e+001
2.800000e+002	-2.341983e+001
2.850000e+002	-3.313847e+001
2.900000e+002	-2.132144e+001
2.950000e+002	-2.832306e+000
3.000000e+002	1.562736e+001
3.050000e+002	3.155806e+001
3.100000e+002	4.767101e+001
3.150000e+002	6.487020e+001
3.200000e+002	5.621611e+001
3.250000e+002	5.388026e+001
3.300000e+002	5.109921e+001
3.350000e+002	5.213435e+001
3.400000e+002	7.124107e+001
3.450000e+002	8.864850e+001
3.500000e+002	7.854887e+001
3.550000e+002	8.409477e+001
3.600000e+002	7.440135e+001
3.650000e+002	8.150340e+001
3.700000e+002	8.851418e+001
3.750000e+002	9.443385e+001
3.800000e+002	8.731569e+001
3.850000e+002	1.010231e+002
3.900000e+002	8.060412e+001
3.950000e+002	1.101554e+002
4.000000e+002	7.657997e+001
4.050000e+002	1.171132e+002
4.100000e+002	9.530152e+001
4.150000e+002	1.115093e+002
4.200000e+002	1.028711e+002
4.250000e+002	1.032463e+002
4.300000e+002	1.131823e+002
4.350000e+002	1.108975e+002
4.400000e+002	9.530461e+001
4.450000e+002	8.707599e+001
4.500000e+002	3.678113e+001
4.550000e+002	8.909552e+001
4.600000e+002	7.408441e+001
4.650000e+002	1.255468e+002
4.700000e+002	7.138885e+001
4.750000e+002	1.249800e+002
4.800000e+002	1.334304e+002
4.850000e+002	2.077235e+002
4.900000e+002	2.536464e+002
4.950000e+002	3.994810e+002
5.000000e+002	3.804489e+002
5.050000e+002	4.599529e+002
5.100000e+002	3.566915e+002
5.150000e+002	3.337594e+002
5.200000e+002	2.038645e+002
5.250000e+002	1.457786e+002
5.300000e+002	-7.188733e+001
5.350000e+002	-2.985444e+002
5.400000e+002	-3.971444e+002
5.450000e+002	-4.384261e+002
5.500000e+002	-5.090087e+002
5.550000e+002	-5.994592e+002
5.600000e+002	-5.444642e+002
5.650000e+002	-4.971986e+002
5.700000e+002	-4.339493e+002
5.750000e+002	-3.500020e+002
5.800000e+002	-2.727585e+002
5.850000e+002	-1.840267e+002
5.900000e+002	-1.154084e+002
5.950000e+002	-1.067167e+002
6.000000e+002	-5.636377e+001
6.050000e+002	-1.068088e+001
6.100000e+002	-1.324280e+000
6.150000e+002	2.413462e+001
6.200000e+002	4.047701e+001
6.250000e+002	2.294071e+001
6.300000e+002	6.170367e+001
6.350000e+002	4.944875e+001
6.400000e+002	5.058802e+001
6.450000e+002	5.829338e+001
6.500000e+002	8.419228e+001
6.550000e+002	9.247025e+001
6.600000e+002	5.990018e+001
6.650000e+002	7.498920e+001
6.700000e+002	7.720728e+001
6.750000e+002	6.302640e+001
6.800000e+002	6.497513e+001
6.850000e+002	6.170647e+001
6.900000e+002	9.307336e+001
6.950000e+002	1.102048e+002
7.000000e+002	1.015638e+002
7.050000e+002	9.399496e+001
7.100000e+002	1.597217e+002
7.150000e+002	1.392359e+002
7.200000e+002	1.436785e+002
7.250000e+002	1.391844e+002
7.300000e+002	1.601413e+002
7.350000e+002	1.340061e+002
7.400000e+002	1.472656e+002
7.450000e+002	1.037117e+002
7.500000e+002	8.217426e+001
7.550000e+002	2.942615e+001
7.600000e+002	9.117004e+001
7.650000e+002	4.911792e+001
7.700000e+002	-4.829651e+000
7.750000e+002	-1.230243e+001
7.800000e+002	-7.508185e+001
7.850000e+002	-7.063507e+001
7.900000e+002	-8.658020e+001
7.950000e+002	-3.212415e+001
8.000000e+002	1.351831e+001
8.050000e+002	5.857666e+001
8.100000e+002	2.551268e+002
8.150000e+002	3.071854e+002
8.200000e+002	4.126077e+002
8.250000e+002	5.796516e+002
8.300000e+002	5.832417e+002
8.350000e+002	7.079705e+002
8.400000e+002	6.559280e+002
8.450000e+002	5.984778e+002
8.500000e+002	5.791362e+002
8.550000e+002	3.406792e+002
8.600000e+002	2.746094e+002
8.650000e+002	4.504614e+001
8.700000e+002	-2.569456e+002
8.750000e+002	-3.834836e+002
8.800000e+002	-5.455386e+002
8.850000e+002	-7.356084e+002
8.900000e+002	-6.934360e+002
8.950000e+002	-6.936583e+002
9.000000e+002	-6.230929e+002
9.050000e+002	-6.080234e+002
9.100000e+002	-5.321187e+002
9.150000e+002	-4.504496e+002
9.200000e+002	-3.217745e+002
9.250000e+002	-2.499765e+002
9.300000e+002	-1.835749e+002
9.350000e+002	-1.292384e+002
9.400000e+002	-4.924759e+001
9.450000e+002	-4.870392e+000
9.500000e+002	-1.163513e+001
9.550000e+002	8.499268e+000
9.600000e+002	-8.937241e+000
9.650000e+002	1.306505e+001
9.700000e+002	-9.641571e-001
9.750000e+002	7.094322e+000
9.800000e+002	6.030579e+000
9.850000e+002	-4.613739e+000
9.900000e+002	-4.667625e+000
9.950000e+002	-1.861500e+000
1.000000e+003	-5.693985e+000
1.005000e+003	4.137802e+000
1.010000e+003	7.102013e+000
1.015000e+003	-2.339142e+000
1.020000e+003	1.586103e+001
1.025000e+003	3.755363e+000
1.030000e+003	-3.494991e+000
1.035000e+003	-9.463539e-001
1.040000e+003	-5.534477e-001
1.045000e+003	8.722179e+000
1.050000e+003	6.911915e+000
1.055000e+003	4.045486e-002
1.060000e+003	-8.733711e-001
1.065000e+003	1.184383e+000
1.070000e+003	-3.776192e+000
1.075000e+003	1.226113e+001
1.080000e+003	1.428847e+001
1.085000e+003	-4.699059e+000
1.090000e+003	4.315422e+000
1.095000e+003	-3.667866e+000
1.100000e+003	-7.648838e+000
1.105000e+003	-2.627502e+000
1.110000e+003	1.239597e+001
1.115000e+003	4.213028e-001
1.120000e+003	-1.551846e+000
1.125000e+003	2.476089e+000
1.130000e+003	-9.495319e+000
1.135000e+003	-7.466518e+000
1.140000e+003	3.562130e+000
1.145000e+003	6.590286e+000
1.150000e+003	6.177025e-001
1.155000e+003	-7.355808e+000
1.160000e+003	-7.330345e+000
1.165000e+003	-1.305950e+000
1.170000e+003	-2.826042e-001
1.175000e+003	-4.260269e+000
1.180000e+003	-2.238880e+000
1.185000e+003	4.781643e+000
1.190000e+003	-1.198635e+000
1.195000e+003	1.282034e+001
1.200000e+003	5.838627e+000
1.205000e+003	-9.143764e+000
1.210000e+003	-2.126804e+000
1.215000e+003	7.889523e+000
1.220000e+003	-9.477234e-002
1.225000e+003	-1.207965e+001
1.230000e+003	-6.065067e+000
1.235000e+003	-3.050941e+000
1.240000e+003	-2.037136e+000
1.245000e+003	8.976433e+000
1.250000e+003	-8.010025e+000
1.255000e+003	-7.996304e+000
1.260000e+003	-5.982189e+000
1.265000e+003	-9.674797e-001
1.270000e+003	-2.951981e+000
1.275000e+003	3.064472e+000
1.280000e+003	-6.918007e+000
1.285000e+003	-6.899364e+000
1.290000e+003	-1.879593e+000
1.295000e+003	-5.858768e+000
1.300000e+003	-8.837006e+000
1.305000e+003	-3.814461e+000
1.310000e+003	-3.791340e+000
1.315000e+003	1.232147e+000
1.320000e+003	-3.744198e+000
1.325000e+003	7.279419e+000
1.330000e+003	3.028374e-001
1.335000e+003	-2.674072e+000
1.340000e+003	3.348591e+000
1.345000e+003	3.370770e+000
1.350000e+003	-3.607555e+000
1.355000e+003	-6.586376e+000
1.360000e+003	-4.565666e+000
1.365000e+003	-5.545380e+000
1.370000e+003	-2.525459e+000
1.375000e+003	1.494148e+000
1.380000e+003	1.513504e+000
1.385000e+003	5.326576e-001
1.390000e+003	1.551647e+000
1.395000e+003	-9.429478e+000
1.400000e+003	-7.410694e+000
1.405000e+003	-3.391968e+000
1.410000e+003	-1.373291e+000
1.415000e+003	-3.354645e+000
1.420000e+003	5.663982e+000
1.425000e+003	3.682594e+000
1.430000e+003	-2.298782e+000
1.435000e+003	2.719810e+000
1.440000e+003	2.738400e+000
1.445000e+003	1.756989e+000
1.450000e+003	1.277558e+001
1.455000e+003	-3.205830e+000
1.460000e+003	6.812759e+000
1.465000e+003	7.831352e+000
1.470000e+003	1.849941e+000
1.475000e+003	8.868530e+000
1.480000e+003	-1.128769e-001
1.485000e+003	3.905712e+000
1.490000e+003	3.924301e+000
1.495000e+003	1.694289e+001
1.500000e+003	-3.851700e-002
1.505000e+003	5.980072e+000
1.510000e+003	1.099866e+001
1.515000e+003	-1.982746e+000
1.520000e+003	5.035843e+000
1.525000e+003	5.443573e-002
1.530000e+003	-9.269753e-001
1.535000e+003	1.091614e+000
1.540000e+003	-3.889793e+000
1.545000e+003	1.287956e-001
1.550000e+003	1.214738e+001
1.555000e+003	6.165977e+000
1.560000e+003	1.845665e-001
1.565000e+003	9.203156e+000
1.570000e+003	-2.778252e+000
1.575000e+003	-3.759663e+000
1.580000e+003	-5.741074e+000
1.585000e+003	2.775192e-001
1.590000e+003	-1.703892e+000
1.595000e+003	-6.685303e+000
1.600000e+003	-1.166671e+001
1.605000e+003	-4.648121e+000
1.610000e+003	-1.362953e+001
1.615000e+003	-6.610939e+000
1.620000e+003	-5.592350e+000
1.625000e+003	5.426239e+000
1.630000e+003	-2.555168e+000
1.635000e+003	2.463417e+000
1.640000e+003	1.048201e+001
1.645000e+003	-1.499401e+000
1.650000e+003	5.624470e+000
1.655000e+003	-5.251659e+000
1.660000e+003	-1.012779e+001
1.665000e+003	7.996082e+000
1.670000e+003	-3.880047e+000
1.675000e+003	8.243824e+000
1.680000e+003	3.367695e+000
1.685000e+003	2.491566e+000
1.690000e+003	5.615437e+000
1.695000e+003	1.473931e+001
1.700000e+003	1.586318e+001
1.705000e+003	1.798705e+001
1.710000e+003	7.110920e+000
1.715000e+003	8.234791e+000
1.720000e+003	7.358662e+000
1.725000e+003	1.448253e+001
1.730000e+003	1.960640e+001
1.735000e+003	1.573027e+001
1.740000e+003	2.185415e+001
1.745000e+003	1.397802e+001
1.750000e+003	1.210189e+001
1.755000e+003	7.225758e+000
1.760000e+003	1.434963e+001
1.765000e+003	1.747350e+001
1.770000e+003	3.597370e+000
1.775000e+003	1.372124e+001
1.780000e+003	1.884511e+001
1.785000e+003	9.689827e-001
1.790000e+003	9.285355e-002
1.795000e+003	9.216724e+000
1.800000e+003	6.340595e+000
1.805000e+003	3.464466e+000
1.810000e+003	8.588337e+000
1.815000e+003	2.712208e+000
1.820000e+003	8.360786e-001
1.825000e+003	3.959949e+000
1.830000e+003	6.083820e+000
1.835000e+003	1.020769e+001
1.840000e+003	1.033156e+001
1.845000e+003	6.455456e+000
1.850000e+003	-5.334129e-001
1.855000e+003	1.247772e+001
1.860000e+003	-6.511148e+000
1.865000e+003	8.499983e+000
1.870000e+003	-1.488884e+000
1.875000e+003	5.522247e+000
1.880000e+003	3.533379e+000
1.885000e+003	1.544510e+000
1.890000e+003	-5.444357e+000
1.895000e+003	1.566774e+000
1.900000e+003	-4.220924e-001
1.905000e+003	-2.410961e+000
1.910000e+003	-3.399830e+000
1.915000e+003	-1.388699e+000
1.920000e+003	-1.377565e+000
1.925000e+003	-1.036643e+001
1.930000e+003	-2.355301e+000
1.935000e+003	-8.344170e+000
1.940000e+003	5.666962e+000
1.945000e+003	-3.219070e-001
1.950000e+003	7.689226e+000
1.955000e+003	-9.299643e+000
1.960000e+003	1.711489e+000
1.965000e+003	1.172262e+001
1.970000e+003	-3.266247e+000
1.975000e+003	-5.255116e+000
1.980000e+003	1.756018e+000
1.985000e+003	2.767149e+000
1.990000e+003	2.778280e+000
1.995000e+003	-5.210587e+000
2.000000e+003	-3.199455e+000
2.005000e+003	-3.188324e+000
2.010000e+003	-1.017719e+001
2.015000e+003	2.833941e+000
2.020000e+003	-5.154928e+000
2.025000e+003	5.856205e+000
2.030000e+003	-4.132664e+000
2.035000e+003	-2.121532e+000
2.040000e+003	4.889599e+000
2.045000e+003	-3.099268e+000
2.050000e+003	5.911863e+000
2.055000e+003	-3.077003e+000
2.060000e+003	-6.065872e+000
2.065000e+003	-4.054741e+000
2.070000e+003	-4.360962e-002
2.075000e+003	-4.032478e+000
2.080000e+003	-2.134514e-002
2.085000e+003	9.989786e+000
2.090000e+003	-9.990807e-001
2.095000e+003	1.012051e+000
2.100000e+003	3.023182e+000
2.105000e+003	-1.965687e+000
2.110000e+003	2.045446e+000
2.115000e+003	3.056578e+000
2.120000e+003	-4.932289e+000
2.125000e+003	-5.921158e+000
2.130000e+003	-1.910027e+000
2.135000e+003	3.038321e+000
2.140000e+003	2.011431e+000
2.145000e+003	4.963768e+000
2.150000e+003	3.885332e+000
2.155000e+003	1.762054e+000
2.160000e+003	-1.425510e+000
2.165000e+003	1.296312e+000
2.170000e+003	-2.107439e+000
2.175000e+003	-1.268224e+001
2.180000e+003	1.514057e+000
2.185000e+003	2.409460e+000
2.190000e+003	-6.083427e+000
2.195000e+003	-4.067989e+000
2.200000e+003	-1.166311e+001
2.205000e+003	-2.283531e+000
2.210000e+003	-1.788849e+000
2.215000e+003	-1.132489e+001
2.220000e+003	-1.403317e+001
2.225000e+003	-1.304060e+001
2.230000e+003	-1.844743e+001
2.235000e+003	-8.313873e+000
2.240000e+003	-2.064660e+001
2.245000e+003	-1.538602e+001
2.250000e+003	-2.339592e+001
2.255000e+003	-2.345677e+001
2.260000e+003	-4.026419e+001
2.265000e+003	-2.643333e+001
2.270000e+003	-3.510071e+000
2.275000e+003	-9.887848e-001
2.280000e+003	-1.133615e+001
2.285000e+003	-9.019455e+000
2.290000e+003	2.746262e+001
2.295000e+003	3.554294e+001
2.300000e+003	-9.421661e+000
2.305000e+003	6.798645e+000
2.310000e+003	1.830725e+001
2.315000e+003	2.906998e+001
2.320000e+003	1.791739e+001
2.325000e+003	3.855624e+001
2.330000e+003	-2.411102e+000
2.335000e+003	1.753964e+001
2.340000e+003	4.788420e+001
2.345000e+003	1.308086e+001
2.350000e+003	-2.399628e+000
2.355000e+003	-4.753113e-002
2.360000e+003	-9.293274e+000
2.365000e+003	-1.549254e+001
2.370000e+003	-2.591797e+001
2.375000e+003	-1.575740e+001
2.380000e+003	-5.117508e+000
2.385000e+003	-2.403168e+001
2.390000e+003	-2.147101e+001
2.395000e+003	-1.835671e+001
2.400000e+003	-1.857298e+001
2.405000e+003	-1.297901e+001
2.410000e+003	-2.441987e+001
2.415000e+003	-2.373543e+001
2.420000e+003	-1.376741e+001
2.425000e+003	-1.536474e+001
2.430000e+003	-1.938714e+001
2.435000e+003	-1.870755e+001
2.440000e+003	-1.858383e+001
2.445000e+003	-2.354884e+001
2.450000e+003	-1.652120e+001
2.455000e+003	-2.143529e+001
2.460000e+003	-2.240746e+000
2.465000e+003	-1.990188e+001
2.470000e+003	-4.397072e+000
2.475000e+003	-1.363693e+001
2.480000e+003	-3.815662e+000
2.485000e+003	-4.823227e+000
2.490000e+003	-1.468364e+001
2.495000e+003	-1.842551e+001
2.500000e+003	-1.908012e+001
2.505000e+003	-6.679661e+000
2.510000e+003	-8.255547e+000
2.515000e+003	-5.836975e+000
2.520000e+003	-9.450089e+000
2.525000e+003	-1.153831e-001
2.530000e+003	-8.497658e-001
2.535000e+003	3.350677e-001
2.540000e+003	-1.656776e+001
2.545000e+003	-6.561069e+000
2.550000e+003	-9.643948e+000
2.555000e+003	4.187309e+000
2.560000e+003	-3.061584e+000
2.565000e+003	5.616528e+000
2.570000e+003	-8.770660e+000
2.575000e+003	-1.021522e+001
2.580000e+003	3.290394e+000
2.585000e+003	5.753084e+000
2.590000e+003	4.179056e+000
2.595000e+003	1.469295e+001
2.600000e+003	8.179779e+000
2.605000e+003	-4.356827e+000
2.610000e+003	1.708612e+001
2.615000e+003	1.251110e+001
2.620000e+003	9.920298e+000
2.625000e+003	9.315714e+000
2.630000e+003	1.869937e+001
2.635000e+003	2.307948e+001
2.640000e+003	1.344398e+001
2.645000e+003	7.804657e+000
2.650000e+003	-8.360596e-001
2.655000e+003	1.452262e+001
2.660000e+003	1.088738e+001
2.665000e+003	4.259697e+000
2.670000e+003	7.642508e+000
2.675000e+003	1.003852e+001
2.680000e+003	-5.550552e+000
2.685000e+003	-4.123222e+000
2.690000e+003	1.320812e+000
2.695000e+003	-2.219196e+000
2.700000e+003	1.254795e+000
2.705000e+003	3.739571e+000
2.710000e+003	8.230644e+000
2.715000e+003	-2.776031e-001
2.720000e+003	5.208111e+000
2.725000e+003	-3.319788e+000
2.730000e+003	1.066242e+001
2.735000e+003	-3.855495e-001
2.740000e+003	-4.720726e-001
2.745000e+003	-6.049862e-001
2.750000e+003	-2.791182e+000
2.755000e+003	7.963854e+000
2.760000e+003	-6.343494e+000
2.765000e+003	-1.714558e+000
2.770000e+003	6.851988e+000
2.775000e+003	1.436041e+001
2.780000e+003	-6.181946e+000
2.785000e+003	2.235365e+000
2.790000e+003	3.625704e+000
2.795000e+003	-9.950066e-001
2.800000e+003	1.039115e+001
2.805000e+003	8.022728e-001
2.810000e+003	-7.404060e-001
2.815000e+003	7.813911e-001
2.820000e+003	2.385050e+000
2.825000e+003	-1.914484e+000
2.830000e+003	-4.105711e+000
2.835000e+003	-1.218112e+001
2.840000e+003	-1.113787e+001
2.845000e+003	-6.977642e+000
2.850000e+003	2.932262e-001
2.855000e+003	-9.335869e+000
2.860000e+003	-1.879295e+000
2.865000e+003	-3.353928e+000
2.870000e+003	2.215385e-001
2.875000e+003	-9.174181e+000
2.880000e+003	-9.560257e+000
2.885000e+003	-3.956007e+000
2.890000e+003	-3.786240e-001
2.895000e+003	2.156631e+000
2.900000e+003	-2.362627e+000
2.905000e+003	8.054235e+000
2.910000e+003	9.401007e+000
2.915000e+003	-1.232543e+001
2.920000e+003	-3.125252e+000
2.925000e+003	2.004057e+000
2.930000e+003	-1.932619e+000
2.935000e+003	-2.928404e+000
2.940000e+003	1.025187e+000
2.945000e+003	-3.062187e+000
2.950000e+003	1.081991e+001
2.955000e+003	-6.317738e+000
2.960000e+003	5.535583e+000
2.965000e+003	1.390148e+000
2.970000e+003	1.255417e+000
2.975000e+003	-3.860287e+000
2.980000e+003	5.049961e+000
2.985000e+003	7.991262e+000
2.990000e+003	-2.032427e+000
2.995000e+003	-9.019409e+000
3.000000e+003	-9.695473e-001
3.005000e+003	-7.884262e+000
3.010000e+003	2.234167e+000
3.015000e+003	-6.616409e+000
3.020000e+003	-4.468784e-001
3.025000e+003	-7.258038e+000
3.030000e+003	1.944630e+000
3.035000e+003	6.155783e+000
3.040000e+003	-5.629551e+000
3.045000e+003	-4.415812e+000
3.050000e+003	-2.068005e-001
3.055000e+003	2.994381e+000
3.060000e+003	-1.381468e+001
3.065000e+003	-1.635738e+000
3.070000e+003	5.300407e-001
3.075000e+003	1.681923e+000
3.080000e+003	-2.180359e+000
3.085000e+003	4.943209e+000
3.090000e+003	2.052877e+000
3.095000e+003	-4.850895e+000
3.100000e+003	2.232424e+000
3.105000e+003	5.303587e+000
3.110000e+003	2.363432e+000
3.115000e+003	6.412935e+000
3.120000e+003	-7.546799e+000
3.125000e+003	7.485470e+000
3.130000e+003	2.511106e+000
3.135000e+003	2.531572e+000
3.140000e+003	-2.451698e+000
3.145000e+003	2.562990e+000
3.150000e+003	-1.042291e+001
3.155000e+003	-2.407986e+000
3.160000e+003	-3.390970e+000
3.165000e+003	6.291904e-001
3.170000e+003	-4.345510e+000
3.175000e+003	6.826363e-001
3.180000e+003	-3.284382e+000
3.185000e+003	7.533340e-001
3.190000e+003	7.953415e-001
3.195000e+003	-6.158947e+000
3.200000e+003	-4.110338e+000
3.205000e+003	3.940212e+000
3.210000e+003	9.916782e-001
3.215000e+003	5.042996e+000
3.220000e+003	9.314346e-002
3.225000e+003	1.114127e+001
3.230000e+003	-4.813706e+000
3.235000e+003	-7.723207e-001
3.240000e+003	-1.735101e+000
3.245000e+003	1.297606e+000
3.250000e+003	-6.743755e-001
3.255000e+003	3.491116e-001
3.260000e+003	-6.321421e-001
3.265000e+003	9.382398e+000
3.270000e+003	-1.606852e+000
3.275000e+003	-2.599370e+000
3.280000e+003	4.405440e+000
3.285000e+003	1.408233e+000
3.290000e+003	6.409682e+000
3.295000e+003	5.410472e+000
3.300000e+003	-6.588737e+000
3.305000e+003	-5.587326e+000
3.310000e+003	3.415258e+000
3.315000e+003	-2.580509e+000
3.320000e+003	-2.574249e+000
3.325000e+003	5.434319e+000
3.330000e+003	-4.554662e+000
3.335000e+003	-3.541128e+000
3.340000e+003	-3.525136e+000
3.345000e+003	-3.506836e+000
3.350000e+003	-6.486465e+000
3.355000e+003	-2.464170e+000
3.360000e+003	1.559280e+000
3.365000e+003	5.837784e-001
3.370000e+003	6.608922e+000
3.375000e+003	-2.365682e+000
3.380000e+003	-2.340397e+000
3.385000e+003	-2.315557e+000
3.390000e+003	-2.914438e-001
3.395000e+003	-2.682934e-001
3.400000e+003	7.537107e-001
3.405000e+003	2.774435e+000
3.410000e+003	-5.206207e+000
3.415000e+003	3.811731e+000
3.420000e+003	7.828234e+000
3.425000e+003	-1.156694e+000
3.430000e+003	2.856969e+000
3.435000e+003	-1.307411e-001
3.440000e+003	2.880212e+000
3.445000e+003	-2.110132e+000
3.450000e+003	-3.101728e+000
3.455000e+003	-3.094536e+000
3.460000e+003	-3.088507e+000
3.465000e+003	-8.358955e-002
3.470000e+003	-7.079719e+000
3.475000e+003	-4.076814e+000
3.480000e+003	-8.074778e+000
3.485000e+003	-3.073485e+000
3.490000e+003	-3.072789e+000
3.495000e+003	9.274874e-001
3.500000e+003	5.927544e+000
3.505000e+003	-1.072396e+000
3.510000e+003	-3.072092e+000
3.515000e+003	3.928778e+000
3.520000e+003	-1.069707e+000
3.525000e+003	-6.067201e+000
3.530000e+003	9.365120e-001
3.535000e+003	-1.058380e+000
3.540000e+003	-2.051731e+000
3.545000e+003	-1.043437e+000
3.550000e+003	-1.033459e+000
3.555000e+003	-7.021794e+000
3.560000e+003	-2.008508e+000
3.565000e+003	-4.993711e+000
3.570000e+003	2.244091e-002
3.575000e+003	1.003975e+001
3.580000e+003	-4.941997e+000
3.585000e+003	-4.923046e+000
3.590000e+003	9.636211e-002
3.595000e+003	7.115992e+000
3.600000e+003	-4.864383e+000
3.605000e+003	1.550369e-001
3.610000e+003	1.740780e-001
3.615000e+003	4.192600e+000
3.620000e+003	-3.789505e+000
3.625000e+003	1.227688e+000
3.630000e+003	-2.755861e+000
3.635000e+003	-3.740168e+000
3.640000e+003	2.747822e-001
3.645000e+003	-1.710981e+000
3.650000e+003	-1.697412e+000
3.655000e+003	-1.684454e+000
3.660000e+003	-4.672043e+000
3.665000e+003	-3.660110e+000
3.670000e+003	-2.648595e+000
3.675000e+003	-6.374321e-001
3.680000e+003	3.734360e-001
3.685000e+003	4.384061e+000
3.690000e+003	5.394489e+000
3.695000e+003	6.404760e+000
3.700000e+003	1.414907e+000
3.705000e+003	-8.575041e+000
3.710000e+003	-2.565063e+000
3.715000e+003	4.444858e+000
3.720000e+003	2.454737e+000
3.725000e+003	1.464587e+000
3.730000e+003	3.474415e+000
3.735000e+003	1.484226e+000
3.740000e+003	-6.505927e+000
3.745000e+003	-2.496151e+000
3.750000e+003	7.513625e+000
3.755000e+003	3.523400e+000
3.760000e+003	-4.466824e+000
3.765000e+003	5.542952e+000
3.770000e+003	-1.447271e+000
3.775000e+003	5.625038e-001
3.780000e+003	-4.427721e+000
3.785000e+003	5.820551e-001
3.790000e+003	1.591831e+000
3.795000e+003	1.601607e+000
3.800000e+003	-3.886175e-001
3.805000e+003	1.621159e+000
3.810000e+003	5.630935e+000
3.815000e+003	2.640710e+000
3.820000e+003	-2.349514e+000
3.825000e+003	-3.397388e-001
3.830000e+003	-3.329963e+000
3.835000e+003	1.679813e+000
3.840000e+003	-3.104115e-001
3.845000e+003	-3.300635e+000
3.850000e+003	-2.290860e+000
3.855000e+003	3.718917e+000
3.860000e+003	4.728692e+000
3.865000e+003	1.738468e+000
3.870000e+003	-5.251757e+000
3.875000e+003	-2.241981e+000
3.880000e+003	7.677956e-001
3.885000e+003	-2.224293e-001
3.890000e+003	-1.212653e+000
3.895000e+003	-4.202877e+000
3.900000e+003	3.806899e+000
3.905000e+003	7.816674e+000
3.910000e+003	-1.735506e-001
3.915000e+003	1.836226e+000
3.920000e+003	-5.153998e+000
3.925000e+003	-1.144222e+000
3.930000e+003	3.865553e+000
3.935000e+003	-8.124672e+000
3.940000e+003	5.885105e+000
3.945000e+003	-6.105120e+000
3.950000e+003	-2.095344e+000
3.955000e+003	-1.085568e+000
3.960000e+003	-6.075791e+000
3.965000e+003	-2.066016e+000
3.970000e+003	1.943759e+000
3.975000e+003	7.953535e+000
3.980000e+003	-1.036689e+000
3.985000e+003	9.730873e-001
3.990000e+003	-1.713753e-002
3.995000e+003	1.992639e+000
4.000000e+003	-7.997585e+000
4.005000e+003	1.012190e+000
4.010000e+003	-7.978034e+000
4.015000e+003	-5.968259e+000
4.020000e+003	3.041517e+000
4.025000e+003	-6.948707e+000
4.030000e+003	-1.938931e+000
4.035000e+003	-9.291553e-001
4.040000e+003	8.061981e-002
4.045000e+003	9.039688e-002
4.050000e+003	-6.899828e+000
4.055000e+003	-1.890052e+000
4.060000e+003	2.119723e+000
4.065000e+003	-5.870501e+000
4.070000e+003	-4.860724e+000
4.075000e+003	-5.850949e+000
4.080000e+003	4.158827e+000
4.085000e+003	-4.831397e+000
4.090000e+003	3.178378e+000
4.095000e+003	-3.811846e+000
4.100000e+003	-8.802071e+000
4.105000e+003	4.207706e+000
4.110000e+003	-4.782518e+000
4.115000e+003	-1.772742e+000
4.120000e+003	-7.629671e-001
4.125000e+003	3.246809e+000
4.130000e+003	2.256585e+000
4.135000e+003	2.663603e-001
4.140000e+003	3.276136e+000
4.145000e+003	-4.714088e+000
4.150000e+003	-7.043114e-001
4.155000e+003	-2.694536e+000
4.160000e+003	-3.684761e+000
4.165000e+003	-6.674985e+000
4.170000e+003	-6.665209e+000
4.175000e+003	3.445673e-001
4.180000e+003	-6.456575e-001
4.185000e+003	4.364118e+000
4.190000e+003	-8.626105e+000
4.195000e+003	-2.616330e+000
4.200000e+003	6.393446e+000
4.205000e+003	-2.596779e+000
4.210000e+003	-5.870018e-001
4.215000e+003	-3.577227e+000
4.220000e+003	-3.567451e+000
4.225000e+003	-2.557675e+000
4.230000e+003	-1.547900e+000
4.235000e+003	-6.538123e+000
4.240000e+003	2.471652e+000
4.245000e+003	-4.518573e+000
4.250000e+003	1.491203e+000
4.255000e+003	-6.499021e+000
4.260000e+003	-2.489244e+000
4.265000e+003	-4.794693e-001
4.270000e+003	-1.146969e+001
4.275000e+003	-5.459917e+000
4.280000e+003	-1.450142e+000
4.285000e+003	-2.440366e+000
4.290000e+003	-2.430591e+000
4.295000e+003	-3.420814e+000
4.300000e+003	-2.411038e+000
4.305000e+003	-4.012623e-001
4.310000e+003	-3.391487e+000
4.315000e+003	-2.381711e+000
4.320000e+003	-1.037193e+001
4.325000e+003	-4.362160e+000
4.330000e+003	-3.523836e-001
4.335000e+003	-3.426085e-001
4.340000e+003	-4.332832e+000
4.345000e+003	2.676944e+000
4.350000e+003	-2.313281e+000
4.355000e+003	-1.303505e+000
4.360000e+003	2.706271e+000
4.365000e+003	7.160473e-001
4.370000e+003	1.725822e+000
4.375000e+003	-1.264402e+000
4.380000e+003	-2.254625e+000
4.385000e+003	1.755150e+000
4.390000e+003	-2.350740e-001
4.395000e+003	6.774701e+000
4.400000e+003	2.784478e+000
4.405000e+003	-2.205747e+000
4.410000e+003	6.804029e+000
4.415000e+003	5.813805e+000
4.420000e+003	-3.176419e+000
4.425000e+003	-3.166643e+000
4.430000e+003	-6.156868e+000
4.435000e+003	-1.470928e-001
4.440000e+003	-5.137317e+000
4.445000e+003	-4.127541e+000
4.450000e+003	-1.177645e-001
4.455000e+003	1.892011e+000
4.460000e+003	-5.098213e+000
4.465000e+003	7.911563e+000
4.470000e+003	-7.078662e+000
4.475000e+003	-3.068886e+000
4.480000e+003	-7.059111e+000
4.485000e+003	-1.049334e+000
4.490000e+003	-5.039558e+000
4.495000e+003	-3.029783e+000
4.500000e+003	-3.020007e+000
4.505000e+003	-3.010231e+000
4.510000e+003	-4.549026e-004
4.515000e+003	-1.990680e+000
4.520000e+003	-4.980904e+000
4.525000e+003	3.028872e+000
4.530000e+003	-3.961352e+000
4.535000e+003	-4.951576e+000
4.540000e+003	-1.941801e+000
4.545000e+003	-7.932025e+000
4.550000e+003	3.077751e+000
4.555000e+003	8.752728e-002
4.560000e+003	-4.902698e+000
4.565000e+003	2.107078e+000
4.570000e+003	-1.883145e+000
4.575000e+003	1.266298e-001
4.580000e+003	-2.863594e+000
4.585000e+003	1.461811e-001
4.590000e+003	2.155957e+000
4.595000e+003	-4.834267e+000
4.600000e+003	-2.824492e+000
4.605000e+003	-8.147154e-001
4.610000e+003	-3.804939e+000
4.615000e+003	-1.795163e+000
4.620000e+003	2.146120e-001
4.625000e+003	-3.775613e+000
4.630000e+003	-3.765837e+000
4.635000e+003	-3.756061e+000
4.640000e+003	-2.746284e+000
4.645000e+003	-7.365093e-001
4.650000e+003	-6.726733e+000
4.655000e+003	-1.716957e+000
4.660000e+003	-2.707182e+000
4.665000e+003	4.302594e+000
4.670000e+003	-1.687631e+000
4.675000e+003	-1.067785e+001
4.680000e+003	3.319216e-001
4.685000e+003	3.416967e-001
4.690000e+003	-2.648527e+000
4.695000e+003	-6.387510e-001
4.700000e+003	-4.628975e+000
4.705000e+003	1.380800e+000
4.710000e+003	-8.609424e+000
4.715000e+003	-4.599648e+000
4.720000e+003	4.410128e+000
4.725000e+003	-1.580096e+000
4.730000e+003	-4.570321e+000
4.735000e+003	-5.605450e-001
4.740000e+003	4.449231e+000
4.745000e+003	-4.540994e+000
4.750000e+003	-3.531218e+000
4.755000e+003	-2.521442e+000
4.760000e+003	-2.511665e+000
4.765000e+003	-5.501890e+000
4.770000e+003	-2.492114e+000
4.775000e+003	5.176611e-001
4.780000e+003	-2.472563e+000
4.785000e+003	-2.462787e+000
4.790000e+003	-4.530115e-001
4.795000e+003	-2.443235e+000
4.800000e+003	-8.433459e+000
4.805000e+003	1.576317e+000
4.810000e+003	-4.139080e-001
4.815000e+003	-4.041328e-001
4.820000e+003	-2.394356e+000
4.825000e+003	-3.845806e-001
4.830000e+003	-3.748045e-001
4.835000e+003	-7.365029e+000
4.840000e+003	-4.355254e+000
4.845000e+003	-2.345477e+000
4.850000e+003	-1.335702e+000
4.855000e+003	-2.325926e+000
4.860000e+003	-5.316151e+000
4.865000e+003	-3.063736e-001
4.870000e+003	-3.296598e+000
4.875000e+003	-2.286823e+000
4.880000e+003	-1.277047e+000
4.885000e+003	-2.672710e-001
4.890000e+003	-2.257495e+000
4.895000e+003	-4.247720e+000
4.900000e+003	-2.379436e-001
4.905000e+003	-6.228168e+000
4.910000e+003	2.781608e+000
4.915000e+003	-6.208616e+000
4.920000e+003	8.011589e-001
4.925000e+003	-5.189065e+000
4.930000e+003	-1.179289e+000
4.935000e+003	5.830486e+000
4.940000e+003	-4.159738e+000
4.945000e+003	-4.149962e+000
4.950000e+003	8.598146e-001
4.955000e+003	-2.130410e+000
4.960000e+003	-3.120634e+000
4.965000e+003	-2.110859e+000
4.970000e+003	8.989172e-001
4.975000e+003	-5.091307e+000
4.980000e+003	-2.081532e+000
4.985000e+003	-8.071755e+000
4.990000e+003	9.380207e-001
4.995000e+003	-5.220413e-002
5.000000e+003	-6.042428e+000
5.005000e+003	1.967347e+000
5.010000e+003	-2.287579e-002
5.015000e+003	-3.013101e+000
5.020000e+003	9.966755e-001
5.025000e+003	-3.993549e+000
5.030000e+003	-5.983773e+000
5.035000e+003	-9.739971e-001
5.040000e+003	-3.964222e+000
5.045000e+003	-9.544458e-001
5.050000e+003	-7.944671e+000
5.055000e+003	1.065106e+000
5.060000e+003	-6.925118e+000
5.065000e+003	-3.915343e+000
5.070000e+003	-9.055672e-001
5.075000e+003	-3.895791e+000
5.080000e+003	-4.886015e+000
5.085000e+003	-2.876240e+000
5.090000e+003	-5.866465e+000
5.095000e+003	3.143312e+000
5.100000e+003	-2.846912e+000
5.105000e+003	-8.371363e-001
5.110000e+003	1.172639e+000
5.115000e+003	-5.817584e+000
5.120000e+003	-1.807809e+000
5.125000e+003	-3.798034e+000
5.130000e+003	2.117424e-001
5.135000e+003	-2.778482e+000
5.140000e+003	2.312946e-001
5.145000e+003	4.241070e+000
5.150000e+003	-3.749154e+000
5.155000e+003	2.606211e-001
5.160000e+003	2.703972e-001
5.165000e+003	-2.719827e+000
5.170000e+003	-6.710052e+000
5.175000e+003	-1.700275e+000
5.180000e+003	-7.690499e+000
5.185000e+003	3.192759e-001
5.190000e+003	-4.670948e+000
5.195000e+003	-3.661173e+000
5.200000e+003	6.348604e+000
5.205000e+003	3.358379e+000
5.210000e+003	1.368155e+000
5.215000e+003	-2.622069e+000
5.220000e+003	-4.612293e+000
5.225000e+003	-4.602517e+000
5.230000e+003	-1.059274e+001
5.235000e+003	-4.582966e+000
5.240000e+003	-5.731907e-001
5.245000e+003	-5.634146e-001
5.250000e+003	-2.553638e+000
5.255000e+003	4.561367e-001
5.260000e+003	-5.340872e-001
5.265000e+003	-1.524311e+000
5.270000e+003	-2.514535e+000
5.275000e+003	-2.504760e+000
5.280000e+003	2.505015e+000
5.285000e+003	-4.852076e-001
5.290000e+003	-2.475432e+000
5.295000e+003	-4.656563e-001
5.300000e+003	-1.455881e+000
5.305000e+003	-3.446104e+000
5.310000e+003	-4.363289e-001
5.315000e+003	-2.426554e+000
5.320000e+003	-4.416778e+000
5.325000e+003	2.592999e+000
5.330000e+003	-4.397225e+000
5.335000e+003	1.612550e+000
5.340000e+003	2.622325e+000
5.345000e+003	-3.367899e+000
5.350000e+003	3.641877e+000
5.355000e+003	-2.348347e+000
5.360000e+003	-3.338572e+000
5.365000e+003	6.712046e-001
5.370000e+003	-1.319019e+000
5.375000e+003	-3.309244e+000
5.380000e+003	-5.299468e+000
5.385000e+003	-2.289693e+000
5.390000e+003	-3.279916e+000
5.395000e+003	7.298594e-001
5.400000e+003	-2.603645e-001
5.405000e+003	-2.250589e+000
5.410000e+003	-3.240813e+000
5.415000e+003	-4.231037e+000
5.420000e+003	-4.221262e+000
5.425000e+003	7.885141e-001
5.430000e+003	-5.201710e+000
5.435000e+003	-2.191935e+000
5.440000e+003	-3.182158e+000
5.445000e+003	8.276167e-001
5.450000e+003	-2.162607e+000
5.455000e+003	1.847169e+000
5.460000e+003	-4.143055e+000
5.465000e+003	2.866720e+000
5.470000e+003	-3.123505e+000
5.475000e+003	4.886272e+000
5.480000e+003	-3.103952e+000
5.485000e+003	-9.417629e-002
5.490000e+003	-4.084401e+000
5.495000e+003	-8.074625e+000
5.500000e+003	-3.066304e+000
5.505000e+003	-2.057141e+000
5.510000e+003	9.517870e-001
5.515000e+003	-2.039599e+000
5.520000e+003	-2.031406e+000
5.525000e+003	-8.023767e+000
5.530000e+003	2.983150e+000
5.535000e+003	-3.010866e+000
5.540000e+003	-4.006083e+000
5.545000e+003	3.997181e+000
5.550000e+003	-3.001472e+000
5.555000e+003	-4.002506e+000
5.560000e+003	-7.006479e+000
5.565000e+003	-1.403999e-002
5.570000e+003	-2.025934e+000
5.575000e+003	-1.043012e+000
5.580000e+003	-4.066216e+000
5.585000e+003	-4.096590e+000
5.590000e+003	-1.135257e+000
5.595000e+003	-1.183401e+000
5.600000e+003	4.757752e+000
5.605000e+003	-4.313027e+000
5.610000e+003	-1.396934e+000
5.615000e+003	5.049267e-001
5.620000e+003	-5.608418e+000
5.625000e+003	-7.377357e-001
5.630000e+003	-2.883532e+000
5.635000e+003	6.954015e+000
5.640000e+003	2.775117e+000
5.645000e+003	-5.419571e+000
5.650000e+003	2.371095e+000
5.655000e+003	-6.851219e+000
5.660000e+003	-6.084311e+000
5.665000e+003	-3.254471e-001
5.670000e+003	4.428604e+000
5.675000e+003	-4.818470e+000
5.680000e+003	-5.062610e+000
5.685000e+003	1.700526e+000
5.690000e+003	-3.524563e+000
5.695000e+003	2.266653e+000
5.700000e+003	-9.214096e-001
5.705000e+003	-1.084597e+000
5.710000e+003	7.808428e-001
5.715000e+003	-6.321884e+000
5.720000e+003	6.609775e+000
5.725000e+003	3.577616e+000
5.730000e+003	5.826092e-001
5.735000e+003	7.624868e+000
5.740000e+003	-3.296364e+000
5.745000e+003	1.817326e+000
5.750000e+003	-2.036428e+000
5.755000e+003	-2.860682e+000
5.760000e+003	1.340946e+000
5.765000e+003	8.564390e+000
5.770000e+003	2.805287e+000
5.775000e+003	1.059120e+000
5.780000e+003	-6.786299e-001
5.785000e+003	5.587645e+000
5.790000e+003	2.853801e+000
5.795000e+003	-3.883951e+000
5.800000e+003	-3.628968e+000
5.805000e+003	-3.841133e-001
5.810000e+003	-1.517239e-001
5.815000e+003	6.639385e-002
5.820000e+003	-4.731032e+000
5.825000e+003	4.552183e-001
5.830000e+003	7.624827e+000
5.835000e+003	-1.222120e+000
5.840000e+003	-1.085199e+000
5.845000e+003	1.036300e+000
5.850000e+003	-3.856701e+000
5.855000e+003	-7.631197e-001
5.860000e+003	7.318217e+000
5.865000e+003	-6.114645e-001
5.870000e+003	1.449064e+000
5.875000e+003	1.501003e+000
5.880000e+003	-4.545069e-001
5.885000e+003	-4.164047e-001
5.890000e+003	5.616283e+000
5.895000e+003	-3.355570e+000
5.900000e+003	4.668808e+000
5.905000e+003	4.690090e+000
5.910000e+003	-2.291145e+000
5.915000e+003	-1.274405e+000
5.920000e+003	-1.259282e+000
5.925000e+003	7.545662e-001
5.930000e+003	-2.325830e-001
5.935000e+003	-1.220504e+000
5.940000e+003	2.790982e+000
5.945000e+003	-1.979837e-001
5.950000e+003	8.127127e-001
5.955000e+003	-4.175253e+000
5.960000e+003	-2.165476e+000
5.965000e+003	3.844299e+000
5.970000e+003	3.854074e+000
5.975000e+003	-2.136149e+000
5.980000e+003	-1.263733e-001
5.985000e+003	4.883403e+000
5.990000e+003	2.893178e+000
5.995000e+003	-9.704685e-002
6.000000e+003	-2.087270e+000
6.005000e+003	6.922505e+000
6.010000e+003	9.322815e-001
6.015000e+003	-5.794334e-002
6.020000e+003	-4.816628e-002
6.025000e+003	-2.038391e+000
6.030000e+003	1.971384e+000
6.035000e+003	-4.018840e+000
6.040000e+003	3.990935e+000
6.045000e+003	1.000712e+000
6.050000e+003	-3.989512e+000
6.055000e+003	1.020264e+000
6.060000e+003	2.030039e+000
6.065000e+003	-9.605675e-001
6.070000e+003	3.049057e+000
6.075000e+003	-9.413738e-001
6.080000e+003	2.068124e+000
6.085000e+003	6.077526e+000
6.090000e+003	8.680534e-002
6.095000e+003	-3.904074e+000
6.100000e+003	1.104845e+000
6.105000e+003	-3.886491e+000
6.110000e+003	2.121850e+000
6.115000e+003	2.129793e+000
6.120000e+003	4.137244e+000
6.125000e+003	-5.855904e+000
6.130000e+003	-1.849777e+000
6.135000e+003	-1.844519e+000
6.140000e+003	-2.840288e+000
6.145000e+003	1.627340e-001
6.150000e+003	-1.835645e+000
6.155000e+003	-1.835636e+000
6.160000e+003	1.162539e+000
6.165000e+003	-1.841345e+000
6.170000e+003	-2.847515e+000
6.175000e+003	1.438055e-001
6.180000e+003	1.324100e-001
6.185000e+003	-3.881885e+000
6.190000e+003	-8.992224e-001
6.195000e+003	1.080287e+000
6.200000e+003	-9.433975e-001
6.205000e+003	-9.702587e-001
6.210000e+003	6.999804e+000
6.215000e+003	9.669695e-001
6.220000e+003	-2.068485e+000
6.225000e+003	-4.106190e+000
6.230000e+003	-2.145679e+000
6.235000e+003	-5.186397e+000
6.240000e+003	2.772302e+000
6.245000e+003	5.731133e+000
6.250000e+003	-3.091221e-001
6.255000e+003	-4.347647e+000
6.260000e+003	4.616397e+000
6.265000e+003	-4.161558e-001
6.270000e+003	-1.444496e+000
6.275000e+003	-5.467875e+000
6.280000e+003	5.143833e-001
6.285000e+003	-1.497302e+000
6.290000e+003	-3.502236e+000
6.295000e+003	-5.002165e-001
6.300000e+003	2.508912e+000
6.305000e+003	1.525155e+000
6.310000e+003	2.548356e+000
6.315000e+003	5.782099e-001
6.320000e+003	5.614267e+000
6.325000e+003	3.655950e+000
6.330000e+003	6.702572e+000
6.335000e+003	5.753359e+000
6.340000e+003	8.074722e-001
6.345000e+003	6.864037e+000
6.350000e+003	-7.784271e-002
6.355000e+003	-3.019047e+000
6.360000e+003	6.039568e+000
6.365000e+003	1.097199e+000
6.370000e+003	3.153106e+000
6.375000e+003	2.206624e+000
6.380000e+003	-2.742822e+000
6.385000e+003	1.304277e+000
6.390000e+003	1.347529e+000
6.395000e+003	3.386631e+000
6.400000e+003	6.421372e+000
6.405000e+003	7.451626e+000
6.410000e+003	1.347734e+001
6.415000e+003	4.498556e+000
6.420000e+003	9.515359e+000
6.425000e+003	4.527910e+000
6.430000e+003	7.536426e+000
6.435000e+003	5.541171e+000
6.440000e+003	5.542463e+000
6.445000e+003	5.406551e-001
6.450000e+003	5.536142e+000
6.455000e+003	7.529351e+000
6.460000e+003	4.520738e+000
6.465000e+003	3.510782e+000
6.470000e+003	4.499978e+000
6.475000e+003	-5.111666e-001
6.480000e+003	-5.221462e-001
6.485000e+003	7.467542e+000
6.490000e+003	-1.541621e+000
6.495000e+003	3.450823e+000
6.500000e+003	1.445295e+000
6.505000e+003	3.442170e+000
6.510000e+003	5.441767e+000
6.515000e+003	4.443398e-001
6.520000e+003	-1.549921e+000
6.525000e+003	-1.540902e+000
6.530000e+003	1.471435e+000
6.535000e+003	-2.512661e+000
6.540000e+003	-3.493954e+000
6.545000e+003	-2.472227e+000
6.550000e+003	5.522766e-001
6.555000e+003	5.579261e+000
6.560000e+003	-3.916092e-001
6.565000e+003	2.639301e+000
6.570000e+003	-3.283882e-001
6.575000e+003	4.704928e+000
6.580000e+003	2.738866e+000
6.585000e+003	-2.269497e-001
6.590000e+003	2.807135e+000
6.595000e+003	3.840799e+000
6.600000e+003	8.737621e-001
6.605000e+003	-1.094216e+000
6.610000e+003	-6.333447e-002
6.615000e+003	-1.033745e+000
6.620000e+003	7.994440e+000
6.625000e+003	-4.978847e+000
6.630000e+003	-2.953636e+000
6.635000e+003	7.007027e-002
6.640000e+003	3.092308e+000
6.645000e+003	-1.886871e+000
6.650000e+003	1.132609e+000
6.655000e+003	-2.849159e+000
6.660000e+003	3.167917e+000
6.665000e+003	2.183946e+000
6.670000e+003	-5.800969e+000
6.675000e+003	-5.786720e+000
6.680000e+003	3.226791e+000
6.685000e+003	2.239662e+000
6.690000e+003	-7.480173e-001
6.695000e+003	2.263834e+000
6.700000e+003	1.275289e+000
6.705000e+003	2.864113e-001
6.710000e+003	3.297261e+000
6.715000e+003	4.307885e+000
6.720000e+003	2.318325e+000
6.725000e+003	6.328619e+000
6.730000e+003	2.338794e+000
6.735000e+003	4.348876e+000
6.740000e+003	3.588848e-001
6.745000e+003	-5.631165e+000
6.750000e+003	-1.621257e+000
6.755000e+003	-1.611384e+000
6.760000e+003	1.398650e+000
6.765000e+003	9.408425e+000
6.770000e+003	1.418201e+000
6.775000e+003	-3.572023e+000
6.780000e+003	-1.562247e+000
6.785000e+003	-1.552471e+000
6.790000e+003	-5.426960e-001
6.795000e+003	4.467080e+000
6.800000e+003	2.476856e+000
6.805000e+003	-1.513369e+000
6.810000e+003	1.496408e+000
6.815000e+003	5.061827e-001
6.820000e+003	-1.484040e+000
6.825000e+003	-3.474265e+000
6.830000e+003	6.535510e+000
6.835000e+003	2.473948e+000
6.840000e+003	-4.587613e+000
6.845000e+003	1.350825e+000
6.850000e+003	5.289264e+000
6.855000e+003	4.227702e+000
6.860000e+003	8.166141e+000
6.865000e+003	4.104579e+000
6.870000e+003	2.043017e+000
6.875000e+003	5.981456e+000
6.880000e+003	-8.010578e-002
6.885000e+003	6.858333e+000
6.890000e+003	8.796771e+000
6.895000e+003	1.735209e+000
6.900000e+003	9.673648e+000
6.905000e+003	5.612086e+000
6.910000e+003	7.550525e+000
6.915000e+003	7.488933e+000
6.920000e+003	8.427360e+000
6.925000e+003	6.365782e+000
6.930000e+003	9.304199e+000
6.935000e+003	9.242610e+000
6.940000e+003	2.018101e+001
6.945000e+003	1.011940e+001
6.950000e+003	5.057777e+000
6.955000e+003	8.996136e+000
6.960000e+003	4.934470e+000
6.965000e+003	6.872776e+000
6.970000e+003	1.381105e+001
6.975000e+003	1.749276e+000
6.980000e+003	1.168745e+001
6.985000e+003	4.625567e+000
6.990000e+003	8.563608e+000
6.995000e+003	7.501561e+000
7.000000e+003	6.439413e+000
7.005000e+003	6.377147e+000
7.010000e+003	8.314745e+000
7.015000e+003	1.025219e+001
7.020000e+003	7.189459e+000
7.025000e+003	6.126536e+000
7.030000e+003	5.063402e+000
7.035000e+003	1.000004e+001
7.040000e+003	5.936421e+000
7.045000e+003	1.872542e+000
7.050000e+003	4.808387e+000
7.055000e+003	3.743947e+000
7.060000e+003	2.679217e+000
7.065000e+003	2.614200e+000
7.070000e+003	-2.451116e+000
7.075000e+003	5.400016e+000
7.080000e+003	-6.749095e+000
7.085000e+003	6.101596e+000
7.090000e+003	4.952095e+000
7.095000e+003	-5.197536e+000
7.100000e+003	-4.347243e+000
7.105000e+003	6.503030e+000
7.110000e+003	-5.646650e+000
7.115000e+003	-1.796216e+000
7.120000e+003	1.054420e+000
7.125000e+003	1.905300e+000
7.130000e+003	-2.243490e+000
7.135000e+003	-2.391881e+000
7.140000e+003	-1.539811e+000
7.145000e+003	-6.872215e-001
7.150000e+003	6.165949e+000
7.155000e+003	-1.980290e+000
7.160000e+003	-3.125899e+000
7.165000e+003	7.729137e+000
7.170000e+003	-2.415178e+000
7.175000e+003	3.441144e+000
7.180000e+003	1.298079e+000
7.185000e+003	1.155608e+000
7.190000e+003	2.013656e+000
7.195000e+003	-2.127817e+000
7.200000e+003	-4.268872e+000
7.205000e+003	-8.629259e+000
7.210000e+003	4.148176e+000
7.215000e+003	-4.102266e+000
7.220000e+003	2.610748e+000
7.225000e+003	-2.237888e+000
7.230000e+003	1.176542e+000
7.235000e+003	-4.551313e+000
7.240000e+003	-6.461754e+000
7.245000e+003	-1.604740e+000
7.250000e+003	-3.041676e+000
7.255000e+003	-1.847458e+000
7.260000e+003	-7.936665e+000
7.265000e+003	-9.593334e+000
7.270000e+003	-6.945801e+000
7.275000e+003	-3.144783e+000
7.280000e+003	-2.336552e+001
7.285000e+003	-2.280962e+001
7.290000e+003	-1.970659e+001
7.295000e+003	-3.131464e+001
7.300000e+003	-4.392085e+001
7.305000e+003	-4.584027e+001
7.310000e+003	-5.941392e+001
7.315000e+003	-5.500534e+001
7.320000e+003	-8.399562e+001
7.325000e+003	-8.477684e+001
7.330000e+003	-1.207435e+002
7.335000e+003	-1.462825e+002
7.340000e+003	-1.427609e+002
7.345000e+003	-1.805126e+002
7.350000e+003	-1.748232e+002
7.355000e+003	-2.249144e+002
7.360000e+003	-2.479273e+002
7.365000e+003	-2.789061e+002
7.370000e+003	-2.987825e+002
7.375000e+003	-3.143615e+002
7.380000e+003	-3.703094e+002
7.385000e+003	-3.651454e+002
7.390000e+003	-4.262352e+002
7.395000e+003	-4.217910e+002
7.400000e+003	-4.308755e+002
7.405000e+003	-4.424111e+002
7.410000e+003	-5.151949e+002
7.415000e+003	-4.849186e+002
7.420000e+003	-4.801940e+002
7.425000e+003	-4.535829e+002
7.430000e+003	-3.736302e+002
7.435000e+003	-4.179009e+002
7.440000e+003	-3.830166e+002
7.445000e+003	-3.066936e+002
7.450000e+003	-2.947800e+002
7.455000e+003	-3.002881e+002
7.460000e+003	-1.444243e+002
7.465000e+003	-5.161279e+001
7.470000e+003	-7.514404e+000
7.475000e+003	1.039646e+002
7.480000e+003	2.566797e+001
7.485000e+003	1.091958e+002
7.490000e+003	2.519153e+002
7.495000e+003	2.069808e+002
7.500000e+003	3.113600e+002
7.505000e+003	4.348627e+002
7.510000e+003	4.331769e+002
7.515000e+003	5.209045e+002
7.520000e+003	4.596002e+002
7.525000e+003	3.968077e+002
7.530000e+003	5.640962e+002
7.535000e+003	5.130930e+002
7.540000e+003	5.105127e+002
7.545000e+003	4.961801e+002
7.550000e+003	5.190508e+002
7.555000e+003	4.212239e+002
7.560000e+003	4.029496e+002
7.565000e+003	4.926330e+002
7.570000e+003	4.068315e+002
7.575000e+003	3.692484e+002
7.580000e+003	3.787235e+002
7.585000e+003	2.942202e+002
7.590000e+003	2.308107e+002
7.595000e+003	2.766603e+002
7.600000e+003	2.130106e+002
7.605000e+003	2.041633e+002
7.610000e+003	1.724642e+002
7.615000e+003	1.542889e+002
7.620000e+003	1.320290e+002
7.625000e+003	9.208102e+001
7.630000e+003	1.138364e+002
7.635000e+003	7.467361e+001
7.640000e+003	6.395161e+001
7.645000e+003	7.100575e+001
7.650000e+003	5.114452e+001
7.655000e+003	5.264783e+001
7.660000e+003	4.076656e+001
7.665000e+003	4.172278e+001
7.670000e+003	2.371095e+001
7.675000e+003	1.389946e+001
7.680000e+003	9.432640e+000
7.685000e+003	7.432972e+000
7.690000e+003	3.003384e+000
7.695000e+003	1.622958e+001
7.700000e+003	2.182253e+000
7.705000e+003	1.919216e+000
7.710000e+003	4.705876e+000
7.715000e+003	-2.917734e+000
7.720000e+003	-2.626529e+000
7.725000e+003	-1.872151e+000
7.730000e+003	-3.841223e+000
7.735000e+003	-1.810294e+000
7.740000e+003	-7.793655e-001
7.745000e+003	-7.484369e-001
7.750000e+003	2.824917e-001
7.755000e+003	3.134203e-001
7.760000e+003	4.344349e+000
7.765000e+003	2.375278e+000
7.770000e+003	1.233631e+001
7.775000e+003	3.424377e-001
7.780000e+003	4.340531e+000
7.785000e+003	2.223730e-001
7.790000e+003	2.158543e+000
7.795000e+003	3.065166e+000
7.800000e+003	-6.595135e-002
7.805000e+003	-4.244944e+000
7.810000e+003	-4.484248e+000
7.815000e+003	2.200998e+000
7.820000e+003	-1.207472e+000
7.825000e+003	3.268473e+000
7.830000e+003	-8.397108e+000
7.835000e+003	-2.347221e-001
7.840000e+003	-3.279911e+000
7.845000e+003	-2.573689e+000
7.850000e+003	-7.162922e+000
7.855000e+003	-8.100613e+000
7.860000e+003	-7.446041e+000
7.865000e+003	-1.264774e+000
7.870000e+003	-1.662843e+001
7.875000e+003	-1.561423e+001
7.880000e+003	-1.730421e+001
7.885000e+003	-1.878422e+001
7.890000e+003	-3.214243e+001
7.895000e+003	-2.646760e+001
7.900000e+003	-3.784691e+001
7.905000e+003	-2.936345e+001
7.910000e+003	-4.009338e+001
7.915000e+003	-3.910281e+001
7.920000e+003	-6.044447e+001
7.925000e+003	-5.515422e+001
7.930000e+003	-4.524760e+001
7.935000e+003	-7.671648e+001
7.940000e+003	-8.952592e+001
7.945000e+003	-8.861159e+001
7.950000e+003	-9.987746e+001
7.955000e+003	-1.051945e+002
7.960000e+003	-7.140027e+001
7.965000e+003	-1.022989e+002
7.970000e+003	-1.036631e+002
7.975000e+003	-7.723618e+001
7.980000e+003	-1.257362e+002
7.985000e+003	-8.686053e+001
7.990000e+003	-7.529160e+001
7.995000e+003	-1.137035e+002
8.000000e+003	-9.676953e+001
8.005000e+003	-1.242708e+002
8.010000e+003	-7.373560e+001
8.015000e+003	-7.295847e+001
8.020000e+003	-1.086907e+002
8.025000e+003	-4.872150e+001
8.030000e+003	-6.088458e+001
8.035000e+003	-2.406268e+001
8.040000e+003	-2.719196e+001
8.045000e+003	7.736206e+000
8.050000e+003	3.067389e+001
8.055000e+003	3.451813e+001
8.060000e+003	2.611273e+001
8.065000e+003	7.525217e+001
8.070000e+003	9.768686e+001
8.075000e+003	9.212897e+001
8.080000e+003	1.292599e+002
8.085000e+003	1.217374e+002
8.090000e+003	9.320407e+001
8.095000e+003	1.202951e+002
8.100000e+003	1.176464e+002
8.105000e+003	1.289016e+002
8.110000e+003	1.367195e+002
8.115000e+003	1.177802e+002
8.120000e+003	1.027898e+002
8.125000e+003	1.294857e+002
8.130000e+003	1.026396e+002
8.135000e+003	1.280598e+002
8.140000e+003	1.145934e+002
8.145000e+003	7.312674e+001
8.150000e+003	8.358594e+001
8.155000e+003	6.093590e+001
8.160000e+003	7.017946e+001
8.165000e+003	4.335579e+001
8.170000e+003	4.253835e+001
8.175000e+003	3.483264e+001
8.180000e+003	2.037347e+001
8.185000e+003	-5.677841e+000
8.190000e+003	-9.136780e+000
8.195000e+003	-1.279889e+001
8.200000e+003	-8.443512e+000
8.205000e+003	-5.837540e+000
8.210000e+003	-4.739639e+000
8.215000e+003	-2.490425e+001
8.220000e+003	-7.086060e+000
8.225000e+003	-1.804440e+001
8.230000e+003	-3.154755e+001
8.235000e+003	-1.537720e+001
8.240000e+003	-3.033237e+001
8.245000e+003	-2.123340e+001
8.250000e+003	-4.692499e+001
8.255000e+003	-1.227948e+001
8.260000e+003	-6.198608e+000
8.265000e+003	-6.615326e+000
8.270000e+003	1.150543e+001
8.275000e+003	2.216708e+001
8.280000e+003	4.634192e+001
8.285000e+003	-6.969818e+000
8.290000e+003	1.001810e+001
8.295000e+003	2.227426e+001
8.300000e+003	3.666931e+001
8.305000e+003	4.117180e+001
8.310000e+003	4.936476e+001
8.315000e+003	4.323544e+001
8.320000e+003	4.461285e+001
8.325000e+003	5.832703e+001
8.330000e+003	5.221288e+001
8.335000e+003	5.611356e+001
8.340000e+003	3.688347e+001
8.345000e+003	2.739059e+001
8.350000e+003	3.351839e+001
8.355000e+003	3.316707e+001
8.360000e+003	7.425421e+001
8.365000e+003	5.171496e+001
8.370000e+003	6.050165e+001
8.375000e+003	4.958299e+001
8.380000e+003	2.794292e+001
8.385000e+003	2.857916e+001
8.390000e+003	3.350156e+001
8.395000e+003	2.673034e+001
8.400000e+003	3.529427e+001
8.405000e+003	2.422886e+001
8.410000e+003	1.957462e+001
8.415000e+003	1.337546e+001
8.420000e+003	1.167721e+001
8.425000e+003	1.552637e+001
8.430000e+003	1.696897e+001
8.435000e+003	1.704966e+001
8.440000e+003	6.811064e+000
8.445000e+003	2.293161e+000
8.450000e+003	5.532980e+000
8.455000e+003	-2.435658e+000
8.460000e+003	-5.822220e-001
8.465000e+003	8.120535e+000
8.470000e+003	1.696666e+000
8.475000e+003	6.167187e+000
8.480000e+003	-4.497147e-001
8.485000e+003	2.861545e+000
8.490000e+003	1.211420e+001
8.495000e+003	2.319395e+000
8.500000e+003	-6.513579e+000
8.505000e+003	-1.377031e+000
8.510000e+003	-2.264648e+000
8.515000e+003	4.828704e+000
8.520000e+003	1.907172e+000
8.525000e+003	6.047468e+000
8.530000e+003	-4.950559e+000
8.535000e+003	1.051414e+000
8.540000e+003	-9.466143e-001
8.545000e+003	-1.944642e+000
8.550000e+003	5.733109e-002
8.555000e+003	5.930328e-002
8.560000e+003	1.061275e+000
8.565000e+003	-1.936752e+000
8.570000e+003	3.065220e+000
8.575000e+003	6.719208e-002
8.580000e+003	2.069165e+000
8.585000e+003	-3.928863e+000
8.590000e+003	-2.926890e+000
8.595000e+003	-2.924918e+000
8.600000e+003	-1.922945e+000
8.605000e+003	4.079027e+000
8.610000e+003	2.080999e+000
8.615000e+003	1.082972e+000
8.620000e+003	-4.915056e+000
8.625000e+003	-3.913084e+000
8.630000e+003	6.088889e+000
8.635000e+003	-9.326067e-001
8.640000e+003	4.061344e+000
8.645000e+003	-2.947215e+000
8.650000e+003	-1.958986e+000
8.655000e+003	-9.748487e-001
8.660000e+003	-3.995881e+000
8.665000e+003	1.976593e+000
8.670000e+003	2.940963e+000
8.675000e+003	-1.047115e-001
8.680000e+003	1.837246e+000
8.685000e+003	-1.235926e+000
8.690000e+003	-3.274746e-001
8.695000e+003	-7.441195e+000
8.700000e+003	8.418521e+000
8.705000e+003	-7.533627e-001
8.710000e+003	-9.625692e-001
8.715000e+003	7.844610e-001
8.720000e+003	4.805574e-001
8.725000e+003	-1.882180e+000
8.730000e+003	-5.312353e+000
8.735000e+003	-5.819214e+000
8.740000e+003	-3.412578e+000
8.745000e+003	-1.102702e+000
8.750000e+003	-4.845278e+000
8.755000e+003	-4.705797e+000
8.760000e+003	-5.694750e+000
8.765000e+003	-1.822197e+000
8.770000e+003	-9.097458e+000
8.775000e+003	-5.528770e+000
8.780000e+003	-2.122915e+000
8.785000e+003	-3.884819e+000
8.790000e+003	-8.817183e+000
8.795000e+003	-8.920073e+000
8.800000e+003	-9.190580e+000
8.805000e+003	-3.622490e+000
8.810000e+003	-7.206009e+000
8.815000e+003	-1.492758e+001
8.820000e+003	-4.769760e+000
8.825000e+003	-5.711216e+000
8.830000e+003	-1.072683e+001
8.835000e+003	-7.787918e+000
8.840000e+003	-1.186256e+001
8.845000e+003	-1.091607e+001
8.850000e+003	-1.491159e+001
8.855000e+003	1.892471e-001
8.860000e+003	-8.574459e+000
8.865000e+003	3.836281e+000
8.870000e+003	-1.540535e+000
8.875000e+003	1.633119e+001
8.880000e+003	-1.515213e+000
8.885000e+003	1.294995e+001
8.890000e+003	-8.248009e+000
8.895000e+003	1.491115e+001
8.900000e+003	-5.579376e-001
8.905000e+003	1.235337e+001
8.910000e+003	1.464748e+001
8.915000e+003	7.320465e+000
8.920000e+003	1.736223e+001
8.925000e+003	-2.243248e+000
8.930000e+003	2.482513e+000
8.935000e+003	1.351309e+001
8.940000e+003	2.981784e+001
8.945000e+003	2.736269e+001
8.950000e+003	1.611099e+001
8.955000e+003	7.024445e+000
8.960000e+003	2.506395e+001
8.965000e+003	1.419051e+001
8.970000e+003	3.136605e+001
8.975000e+003	1.555416e+001
8.980000e+003	3.872080e+001
8.985000e+003	2.083476e+001
8.990000e+003	2.986821e+001
8.995000e+003	3.079690e+001
[truncated: 2,096 more rows]
