# Supplementary material for: A flexible wearable self-supporting hybrid supercapacitor device based on hierarchical nickel cobalt sulfide@C electrode
Source: Sci Rep. 2023 Sep 20;13:15555. doi: 10.1038/s41598-023-42278-9 (PMC10511439; doi:10.1038/s41598-023-42278-9)
Supplement: Supplementary file 1 — Supplementary Information. [file 41598_2023_42278_MOESM1_ESM.zip › Raw Data/EDS-TEM-SAED/EDS/SI EDS-HAADF 1511-Spectra from Area #1-Spectrum.txt]

-1.000000e+003	0.000000e+000
-9.950000e+002	0.000000e+000
-9.900000e+002	0.000000e+000
-9.850000e+002	0.000000e+000
-9.800000e+002	0.000000e+000
-9.750000e+002	0.000000e+000
-9.700000e+002	0.000000e+000
-9.650000e+002	0.000000e+000
-9.600000e+002	0.000000e+000
-9.550000e+002	0.000000e+000
-9.500000e+002	0.000000e+000
-9.450000e+002	0.000000e+000
-9.400000e+002	0.000000e+000
-9.350000e+002	0.000000e+000
-9.300000e+002	0.000000e+000
-9.250000e+002	0.000000e+000
-9.200000e+002	0.000000e+000
-9.150000e+002	0.000000e+000
-9.100000e+002	0.000000e+000
-9.050000e+002	0.000000e+000
-9.000000e+002	0.000000e+000
-8.950000e+002	0.000000e+000
-8.900000e+002	0.000000e+000
-8.850000e+002	0.000000e+000
-8.800000e+002	0.000000e+000
-8.750000e+002	0.000000e+000
-8.700000e+002	0.000000e+000
-8.650000e+002	0.000000e+000
-8.600000e+002	0.000000e+000
-8.550000e+002	0.000000e+000
-8.500000e+002	0.000000e+000
-8.450000e+002	0.000000e+000
-8.400000e+002	0.000000e+000
-8.350000e+002	0.000000e+000
-8.300000e+002	0.000000e+000
-8.250000e+002	0.000000e+000
-8.200000e+002	0.000000e+000
-8.150000e+002	0.000000e+000
-8.100000e+002	0.000000e+000
-8.050000e+002	0.000000e+000
-8.000000e+002	0.000000e+000
-7.950000e+002	0.000000e+000
-7.900000e+002	0.000000e+000
-7.850000e+002	0.000000e+000
-7.800000e+002	0.000000e+000
-7.750000e+002	0.000000e+000
-7.700000e+002	0.000000e+000
-7.650000e+002	0.000000e+000
-7.600000e+002	0.000000e+000
-7.550000e+002	0.000000e+000
-7.500000e+002	0.000000e+000
-7.450000e+002	0.000000e+000
-7.400000e+002	0.000000e+000
-7.350000e+002	0.000000e+000
-7.300000e+002	0.000000e+000
-7.250000e+002	0.000000e+000
-7.200000e+002	0.000000e+000
-7.150000e+002	0.000000e+000
-7.100000e+002	0.000000e+000
-7.050000e+002	0.000000e+000
-7.000000e+002	0.000000e+000
-6.950000e+002	0.000000e+000
-6.900000e+002	0.000000e+000
-6.850000e+002	0.000000e+000
-6.800000e+002	0.000000e+000
-6.750000e+002	0.000000e+000
-6.700000e+002	0.000000e+000
-6.650000e+002	0.000000e+000
-6.600000e+002	0.000000e+000
-6.550000e+002	0.000000e+000
-6.500000e+002	0.000000e+000
-6.450000e+002	0.000000e+000
-6.400000e+002	0.000000e+000
-6.350000e+002	0.000000e+000
-6.300000e+002	0.000000e+000
-6.250000e+002	0.000000e+000
-6.200000e+002	0.000000e+000
-6.150000e+002	0.000000e+000
-6.100000e+002	0.000000e+000
-6.050000e+002	0.000000e+000
-6.000000e+002	0.000000e+000
-5.950000e+002	0.000000e+000
-5.900000e+002	0.000000e+000
-5.850000e+002	0.000000e+000
-5.800000e+002	0.000000e+000
-5.750000e+002	0.000000e+000
-5.700000e+002	0.000000e+000
-5.650000e+002	0.000000e+000
-5.600000e+002	0.000000e+000
-5.550000e+002	0.000000e+000
-5.500000e+002	0.000000e+000
-5.450000e+002	0.000000e+000
-5.400000e+002	0.000000e+000
-5.350000e+002	0.000000e+000
-5.300000e+002	0.000000e+000
-5.250000e+002	0.000000e+000
-5.200000e+002	0.000000e+000
-5.150000e+002	0.000000e+000
-5.100000e+002	0.000000e+000
-5.050000e+002	0.000000e+000
-5.000000e+002	0.000000e+000
-4.950000e+002	0.000000e+000
-4.900000e+002	0.000000e+000
-4.850000e+002	0.000000e+000
-4.800000e+002	0.000000e+000
-4.750000e+002	0.000000e+000
-4.700000e+002	0.000000e+000
-4.650000e+002	0.000000e+000
-4.600000e+002	0.000000e+000
-4.550000e+002	0.000000e+000
-4.500000e+002	0.000000e+000
-4.450000e+002	0.000000e+000
-4.400000e+002	0.000000e+000
-4.350000e+002	0.000000e+000
-4.300000e+002	0.000000e+000
-4.250000e+002	0.000000e+000
-4.200000e+002	0.000000e+000
-4.150000e+002	0.000000e+000
-4.100000e+002	0.000000e+000
-4.050000e+002	0.000000e+000
-4.000000e+002	0.000000e+000
-3.950000e+002	0.000000e+000
-3.900000e+002	0.000000e+000
-3.850000e+002	0.000000e+000
-3.800000e+002	0.000000e+000
-3.750000e+002	0.000000e+000
-3.700000e+002	0.000000e+000
-3.650000e+002	0.000000e+000
-3.600000e+002	0.000000e+000
-3.550000e+002	0.000000e+000
-3.500000e+002	0.000000e+000
-3.450000e+002	0.000000e+000
-3.400000e+002	0.000000e+000
-3.350000e+002	0.000000e+000
-3.300000e+002	0.000000e+000
-3.250000e+002	0.000000e+000
-3.200000e+002	0.000000e+000
-3.150000e+002	0.000000e+000
-3.100000e+002	0.000000e+000
-3.050000e+002	0.000000e+000
-3.000000e+002	0.000000e+000
-2.950000e+002	0.000000e+000
-2.900000e+002	0.000000e+000
-2.850000e+002	0.000000e+000
-2.800000e+002	0.000000e+000
-2.750000e+002	0.000000e+000
-2.700000e+002	0.000000e+000
-2.650000e+002	0.000000e+000
-2.600000e+002	0.000000e+000
-2.550000e+002	0.000000e+000
-2.500000e+002	0.000000e+000
-2.450000e+002	0.000000e+000
-2.400000e+002	0.000000e+000
-2.350000e+002	0.000000e+000
-2.300000e+002	0.000000e+000
-2.250000e+002	0.000000e+000
-2.200000e+002	0.000000e+000
-2.150000e+002	0.000000e+000
-2.100000e+002	0.000000e+000
-2.050000e+002	0.000000e+000
-2.000000e+002	0.000000e+000
-1.950000e+002	0.000000e+000
-1.900000e+002	0.000000e+000
-1.850000e+002	0.000000e+000
-1.800000e+002	0.000000e+000
-1.750000e+002	0.000000e+000
-1.700000e+002	0.000000e+000
-1.650000e+002	0.000000e+000
-1.600000e+002	0.000000e+000
-1.550000e+002	0.000000e+000
-1.500000e+002	0.000000e+000
-1.450000e+002	0.000000e+000
-1.400000e+002	0.000000e+000
-1.350000e+002	1.000000e+000
-1.300000e+002	0.000000e+000
-1.250000e+002	0.000000e+000
-1.200000e+002	0.000000e+000
-1.150000e+002	0.000000e+000
-1.100000e+002	0.000000e+000
-1.050000e+002	0.000000e+000
-1.000000e+002	0.000000e+000
-9.500000e+001	0.000000e+000
-9.000000e+001	0.000000e+000
-8.500000e+001	0.000000e+000
-8.000000e+001	0.000000e+000
-7.500000e+001	1.000000e+000
-7.000000e+001	4.000000e+000
-6.500000e+001	1.100000e+001
-6.000000e+001	2.800000e+001
-5.500000e+001	4.300000e+001
-5.000000e+001	7.300000e+001
-4.500000e+001	1.740000e+002
-4.000000e+001	2.710000e+002
-3.500000e+001	4.410000e+002
-3.000000e+001	7.120000e+002
-2.500000e+001	1.183000e+003
-2.000000e+001	1.509000e+003
-1.500000e+001	2.090000e+003
-1.000000e+001	2.511000e+003
-5.000000e+000	2.680000e+003
0.000000e+000	2.836000e+003
5.000000e+000	3.194000e+003
1.000000e+001	2.444000e+003
1.500000e+001	2.171000e+003
2.000000e+001	1.724000e+003
2.500000e+001	1.147000e+003
3.000000e+001	7.850000e+002
3.500000e+001	4.320000e+002
4.000000e+001	2.400000e+002
4.500000e+001	1.280000e+002
5.000000e+001	6.700000e+001
5.500000e+001	2.600000e+001
6.000000e+001	4.000000e+000
6.500000e+001	1.200000e+001
7.000000e+001	9.000000e+000
7.500000e+001	4.000000e+000
8.000000e+001	8.000000e+000
8.500000e+001	7.000000e+000
9.000000e+001	4.000000e+000
9.500000e+001	9.000000e+000
1.000000e+002	6.000000e+000
1.050000e+002	4.000000e+000
1.100000e+002	3.000000e+000
1.150000e+002	5.000000e+000
1.200000e+002	7.000000e+000
1.250000e+002	1.000000e+001
1.300000e+002	1.200000e+001
1.350000e+002	1.000000e+001
1.400000e+002	6.000000e+000
1.450000e+002	1.000000e+001
1.500000e+002	1.700000e+001
1.550000e+002	1.700000e+001
1.600000e+002	1.700000e+001
1.650000e+002	1.400000e+001
1.700000e+002	2.500000e+001
1.750000e+002	2.000000e+001
1.800000e+002	3.100000e+001
1.850000e+002	1.800000e+001
1.900000e+002	3.000000e+001
1.950000e+002	2.600000e+001
2.000000e+002	3.200000e+001
2.050000e+002	4.200000e+001
2.100000e+002	5.900000e+001
2.150000e+002	4.500000e+001
2.200000e+002	4.200000e+001
2.250000e+002	7.700000e+001
2.300000e+002	7.900000e+001
2.350000e+002	8.600000e+001
2.400000e+002	1.090000e+002
2.450000e+002	9.100000e+001
2.500000e+002	9.200000e+001
2.550000e+002	1.090000e+002
2.600000e+002	1.330000e+002
2.650000e+002	1.100000e+002
2.700000e+002	1.250000e+002
2.750000e+002	1.200000e+002
2.800000e+002	1.210000e+002
2.850000e+002	9.600000e+001
2.900000e+002	9.200000e+001
2.950000e+002	9.500000e+001
3.000000e+002	9.900000e+001
3.050000e+002	1.020000e+002
3.100000e+002	1.070000e+002
3.150000e+002	1.150000e+002
3.200000e+002	9.900000e+001
3.250000e+002	9.100000e+001
3.300000e+002	8.400000e+001
3.350000e+002	8.200000e+001
3.400000e+002	9.900000e+001
3.450000e+002	1.150000e+002
3.500000e+002	1.040000e+002
3.550000e+002	1.090000e+002
3.600000e+002	9.900000e+001
3.650000e+002	1.060000e+002
3.700000e+002	1.130000e+002
3.750000e+002	1.190000e+002
3.800000e+002	1.120000e+002
3.850000e+002	1.260000e+002
3.900000e+002	1.060000e+002
3.950000e+002	1.370000e+002
4.000000e+002	1.050000e+002
4.050000e+002	1.480000e+002
4.100000e+002	1.300000e+002
4.150000e+002	1.520000e+002
4.200000e+002	1.520000e+002
4.250000e+002	1.650000e+002
4.300000e+002	1.930000e+002
4.350000e+002	2.160000e+002
4.400000e+002	2.350000e+002
4.450000e+002	2.730000e+002
4.500000e+002	2.830000e+002
4.550000e+002	4.120000e+002
4.600000e+002	4.920000e+002
4.650000e+002	6.580000e+002
4.700000e+002	7.380000e+002
4.750000e+002	9.440000e+002
4.800000e+002	1.120000e+003
4.850000e+002	1.372000e+003
4.900000e+002	1.599000e+003
4.950000e+002	1.921000e+003
5.000000e+002	2.064000e+003
5.050000e+002	2.282000e+003
5.100000e+002	2.285000e+003
5.150000e+002	2.329000e+003
5.200000e+002	2.222000e+003
5.250000e+002	2.141000e+003
5.300000e+002	1.856000e+003
5.350000e+002	1.522000e+003
5.400000e+002	1.283000e+003
5.450000e+002	1.077000e+003
5.500000e+002	8.270000e+002
5.550000e+002	5.520000e+002
5.600000e+002	4.260000e+002
5.650000e+002	3.030000e+002
5.700000e+002	2.120000e+002
5.750000e+002	1.610000e+002
5.800000e+002	1.240000e+002
5.850000e+002	1.190000e+002
5.900000e+002	1.130000e+002
5.950000e+002	6.400000e+001
6.000000e+002	7.100000e+001
6.050000e+002	8.500000e+001
6.100000e+002	7.200000e+001
6.150000e+002	8.200000e+001
6.200000e+002	8.800000e+001
6.250000e+002	6.400000e+001
6.300000e+002	9.900000e+001
6.350000e+002	8.500000e+001
6.400000e+002	8.600000e+001
6.450000e+002	9.500000e+001
6.500000e+002	1.230000e+002
6.550000e+002	1.360000e+002
6.600000e+002	1.100000e+002
6.650000e+002	1.340000e+002
6.700000e+002	1.480000e+002
6.750000e+002	1.490000e+002
6.800000e+002	1.700000e+002
6.850000e+002	1.900000e+002
6.900000e+002	2.490000e+002
6.950000e+002	2.980000e+002
7.000000e+002	3.250000e+002
7.050000e+002	3.560000e+002
7.100000e+002	4.620000e+002
7.150000e+002	4.830000e+002
7.200000e+002	5.270000e+002
7.250000e+002	5.590000e+002
7.300000e+002	6.120000e+002
7.350000e+002	6.120000e+002
7.400000e+002	6.450000e+002
7.450000e+002	6.150000e+002
7.500000e+002	6.020000e+002
7.550000e+002	5.550000e+002
7.600000e+002	6.230000e+002
7.650000e+002	5.920000e+002
7.700000e+002	5.590000e+002
7.750000e+002	5.880000e+002
7.800000e+002	5.830000e+002
7.850000e+002	6.720000e+002
7.900000e+002	7.720000e+002
7.950000e+002	9.770000e+002
8.000000e+002	1.209000e+003
8.050000e+002	1.475000e+003
8.100000e+002	1.923000e+003
8.150000e+002	2.250000e+003
8.200000e+002	2.644000e+003
8.250000e+002	3.101000e+003
8.300000e+002	3.382000e+003
8.350000e+002	3.757000e+003
8.400000e+002	3.914000e+003
8.450000e+002	4.012000e+003
8.500000e+002	4.085000e+003
8.550000e+002	3.870000e+003
8.600000e+002	3.757000e+003
8.650000e+002	3.413000e+003
8.700000e+002	2.936000e+003
8.750000e+002	2.584000e+003
8.800000e+002	2.159000e+003
8.850000e+002	1.682000e+003
8.900000e+002	1.427000e+003
8.950000e+002	1.132000e+003
9.000000e+002	9.210000e+002
9.050000e+002	6.760000e+002
9.100000e+002	5.190000e+002
9.150000e+002	3.980000e+002
9.200000e+002	3.550000e+002
9.250000e+002	2.850000e+002
9.300000e+002	2.370000e+002
9.350000e+002	2.010000e+002
9.400000e+002	2.110000e+002
9.450000e+002	2.020000e+002
9.500000e+002	1.550000e+002
9.550000e+002	1.450000e+002
9.600000e+002	1.050000e+002
9.650000e+002	1.100000e+002
9.700000e+002	8.300000e+001
9.750000e+002	8.100000e+001
9.800000e+002	7.200000e+001
9.850000e+002	5.500000e+001
9.900000e+002	4.900000e+001
9.950000e+002	4.800000e+001
1.000000e+003	4.100000e+001
1.005000e+003	4.800000e+001
1.010000e+003	4.900000e+001
1.015000e+003	3.800000e+001
1.020000e+003	5.500000e+001
1.025000e+003	4.200000e+001
1.030000e+003	3.400000e+001
1.035000e+003	3.600000e+001
1.040000e+003	3.600000e+001
1.045000e+003	4.500000e+001
1.050000e+003	4.300000e+001
1.055000e+003	3.600000e+001
1.060000e+003	3.500000e+001
1.065000e+003	3.700000e+001
1.070000e+003	3.200000e+001
1.075000e+003	4.800000e+001
1.080000e+003	5.000000e+001
1.085000e+003	3.100000e+001
1.090000e+003	4.000000e+001
1.095000e+003	3.200000e+001
1.100000e+003	2.800000e+001
1.105000e+003	3.300000e+001
1.110000e+003	4.800000e+001
1.115000e+003	3.600000e+001
1.120000e+003	3.400000e+001
1.125000e+003	3.800000e+001
1.130000e+003	2.600000e+001
1.135000e+003	2.800000e+001
1.140000e+003	3.900000e+001
1.145000e+003	4.200000e+001
1.150000e+003	3.600000e+001
1.155000e+003	2.800000e+001
1.160000e+003	2.800000e+001
1.165000e+003	3.400000e+001
1.170000e+003	3.500000e+001
1.175000e+003	3.100000e+001
1.180000e+003	3.300000e+001
1.185000e+003	4.000000e+001
1.190000e+003	3.400000e+001
1.195000e+003	4.800000e+001
1.200000e+003	4.100000e+001
1.205000e+003	2.600000e+001
1.210000e+003	3.300000e+001
1.215000e+003	4.300000e+001
1.220000e+003	3.500000e+001
1.225000e+003	2.300000e+001
1.230000e+003	2.900000e+001
1.235000e+003	3.200000e+001
1.240000e+003	3.300000e+001
1.245000e+003	4.400000e+001
1.250000e+003	2.700000e+001
1.255000e+003	2.700000e+001
1.260000e+003	2.900000e+001
1.265000e+003	3.400000e+001
1.270000e+003	3.200000e+001
1.275000e+003	3.800000e+001
1.280000e+003	2.800000e+001
1.285000e+003	2.800000e+001
1.290000e+003	3.300000e+001
1.295000e+003	2.900000e+001
1.300000e+003	2.600000e+001
1.305000e+003	3.100000e+001
1.310000e+003	3.100000e+001
1.315000e+003	3.600000e+001
1.320000e+003	3.100000e+001
1.325000e+003	4.200000e+001
1.330000e+003	3.500000e+001
1.335000e+003	3.200000e+001
1.340000e+003	3.800000e+001
1.345000e+003	3.800000e+001
1.350000e+003	3.100000e+001
1.355000e+003	2.800000e+001
1.360000e+003	3.000000e+001
1.365000e+003	2.900000e+001
1.370000e+003	3.200000e+001
1.375000e+003	3.600000e+001
1.380000e+003	3.600000e+001
1.385000e+003	3.500000e+001
1.390000e+003	3.600000e+001
1.395000e+003	2.500000e+001
1.400000e+003	2.700000e+001
1.405000e+003	3.100000e+001
1.410000e+003	3.300000e+001
1.415000e+003	3.100000e+001
1.420000e+003	4.000000e+001
1.425000e+003	3.800000e+001
1.430000e+003	3.200000e+001
1.435000e+003	3.700000e+001
1.440000e+003	3.700000e+001
1.445000e+003	3.600000e+001
1.450000e+003	4.700000e+001
1.455000e+003	3.100000e+001
1.460000e+003	4.100000e+001
1.465000e+003	4.200000e+001
1.470000e+003	3.600000e+001
1.475000e+003	4.300000e+001
1.480000e+003	3.400000e+001
1.485000e+003	3.800000e+001
1.490000e+003	3.800000e+001
1.495000e+003	5.100000e+001
1.500000e+003	3.400000e+001
1.505000e+003	4.000000e+001
1.510000e+003	4.500000e+001
1.515000e+003	3.200000e+001
1.520000e+003	3.900000e+001
1.525000e+003	3.400000e+001
1.530000e+003	3.300000e+001
1.535000e+003	3.500000e+001
1.540000e+003	3.000000e+001
1.545000e+003	3.400000e+001
1.550000e+003	4.600000e+001
1.555000e+003	4.000000e+001
1.560000e+003	3.400000e+001
1.565000e+003	4.300000e+001
1.570000e+003	3.100000e+001
1.575000e+003	3.000000e+001
1.580000e+003	2.800000e+001
1.585000e+003	3.400000e+001
1.590000e+003	3.200000e+001
1.595000e+003	2.700000e+001
1.600000e+003	2.200000e+001
1.605000e+003	2.900000e+001
1.610000e+003	2.000000e+001
1.615000e+003	2.700000e+001
1.620000e+003	2.800000e+001
1.625000e+003	3.900000e+001
1.630000e+003	3.100000e+001
1.635000e+003	3.600000e+001
1.640000e+003	4.400000e+001
1.645000e+003	3.200000e+001
1.650000e+003	3.900000e+001
1.655000e+003	2.800000e+001
1.660000e+003	2.300000e+001
1.665000e+003	4.100000e+001
1.670000e+003	2.900000e+001
1.675000e+003	4.100000e+001
1.680000e+003	3.600000e+001
1.685000e+003	3.500000e+001
1.690000e+003	3.800000e+001
1.695000e+003	4.700000e+001
1.700000e+003	4.800000e+001
1.705000e+003	5.000000e+001
1.710000e+003	3.900000e+001
1.715000e+003	4.000000e+001
1.720000e+003	3.900000e+001
1.725000e+003	4.600000e+001
1.730000e+003	5.100000e+001
1.735000e+003	4.700000e+001
1.740000e+003	5.300000e+001
1.745000e+003	4.500000e+001
1.750000e+003	4.300000e+001
1.755000e+003	3.800000e+001
1.760000e+003	4.500000e+001
1.765000e+003	4.800000e+001
1.770000e+003	3.400000e+001
1.775000e+003	4.400000e+001
1.780000e+003	4.900000e+001
1.785000e+003	3.100000e+001
1.790000e+003	3.000000e+001
1.795000e+003	3.900000e+001
1.800000e+003	3.600000e+001
1.805000e+003	3.300000e+001
1.810000e+003	3.800000e+001
1.815000e+003	3.200000e+001
1.820000e+003	3.000000e+001
1.825000e+003	3.300000e+001
1.830000e+003	3.500000e+001
1.835000e+003	3.900000e+001
1.840000e+003	3.900000e+001
1.845000e+003	3.500000e+001
1.850000e+003	2.800000e+001
1.855000e+003	4.100000e+001
1.860000e+003	2.200000e+001
1.865000e+003	3.700000e+001
1.870000e+003	2.700000e+001
1.875000e+003	3.400000e+001
1.880000e+003	3.200000e+001
1.885000e+003	3.000000e+001
1.890000e+003	2.300000e+001
1.895000e+003	3.000000e+001
1.900000e+003	2.800000e+001
1.905000e+003	2.600000e+001
1.910000e+003	2.500000e+001
1.915000e+003	2.700000e+001
1.920000e+003	2.700000e+001
1.925000e+003	1.800000e+001
1.930000e+003	2.600000e+001
1.935000e+003	2.000000e+001
1.940000e+003	3.400000e+001
1.945000e+003	2.800000e+001
1.950000e+003	3.600000e+001
1.955000e+003	1.900000e+001
1.960000e+003	3.000000e+001
1.965000e+003	4.000000e+001
1.970000e+003	2.500000e+001
1.975000e+003	2.300000e+001
1.980000e+003	3.000000e+001
1.985000e+003	3.100000e+001
1.990000e+003	3.100000e+001
1.995000e+003	2.300000e+001
2.000000e+003	2.500000e+001
2.005000e+003	2.500000e+001
2.010000e+003	1.800000e+001
2.015000e+003	3.100000e+001
2.020000e+003	2.300000e+001
2.025000e+003	3.400000e+001
2.030000e+003	2.400000e+001
2.035000e+003	2.600000e+001
2.040000e+003	3.300000e+001
2.045000e+003	2.500000e+001
2.050000e+003	3.400000e+001
2.055000e+003	2.500000e+001
2.060000e+003	2.200000e+001
2.065000e+003	2.400000e+001
2.070000e+003	2.800000e+001
2.075000e+003	2.400000e+001
2.080000e+003	2.800000e+001
2.085000e+003	3.800000e+001
2.090000e+003	2.700000e+001
2.095000e+003	2.900000e+001
2.100000e+003	3.100000e+001
2.105000e+003	2.600000e+001
2.110000e+003	3.000000e+001
2.115000e+003	3.100000e+001
2.120000e+003	2.300000e+001
2.125000e+003	2.200000e+001
2.130000e+003	2.600000e+001
2.135000e+003	3.100000e+001
2.140000e+003	3.000000e+001
2.145000e+003	3.300000e+001
2.150000e+003	3.200000e+001
2.155000e+003	3.000000e+001
2.160000e+003	2.700000e+001
2.165000e+003	3.000000e+001
2.170000e+003	2.700000e+001
2.175000e+003	1.700000e+001
2.180000e+003	3.200000e+001
2.185000e+003	3.400000e+001
2.190000e+003	2.700000e+001
2.195000e+003	3.100000e+001
2.200000e+003	2.600000e+001
2.205000e+003	3.900000e+001
2.210000e+003	4.400000e+001
2.215000e+003	4.000000e+001
2.220000e+003	4.400000e+001
2.225000e+003	5.300000e+001
2.230000e+003	5.700000e+001
2.235000e+003	7.800000e+001
2.240000e+003	7.800000e+001
2.245000e+003	9.700000e+001
2.250000e+003	1.040000e+002
2.255000e+003	1.200000e+002
2.260000e+003	1.200000e+002
2.265000e+003	1.510000e+002
2.270000e+003	1.910000e+002
2.275000e+003	2.100000e+002
2.280000e+003	2.150000e+002
2.285000e+003	2.310000e+002
2.290000e+003	2.790000e+002
2.295000e+003	2.960000e+002
2.300000e+003	2.570000e+002
2.305000e+003	2.760000e+002
2.310000e+003	2.870000e+002
2.315000e+003	2.940000e+002
2.320000e+003	2.760000e+002
2.325000e+003	2.870000e+002
2.330000e+003	2.340000e+002
2.335000e+003	2.400000e+002
2.340000e+003	2.550000e+002
2.345000e+003	2.040000e+002
2.350000e+003	1.720000e+002
2.355000e+003	1.580000e+002
2.360000e+003	1.330000e+002
2.365000e+003	1.120000e+002
2.370000e+003	8.800000e+001
2.375000e+003	8.600000e+001
2.380000e+003	8.600000e+001
2.385000e+003	5.800000e+001
2.390000e+003	5.300000e+001
2.395000e+003	5.000000e+001
2.400000e+003	4.500000e+001
2.405000e+003	4.700000e+001
2.410000e+003	3.300000e+001
2.415000e+003	3.200000e+001
2.420000e+003	4.100000e+001
2.425000e+003	3.900000e+001
2.430000e+003	3.500000e+001
2.435000e+003	3.600000e+001
2.440000e+003	3.600000e+001
2.445000e+003	3.100000e+001
2.450000e+003	3.800000e+001
2.455000e+003	3.300000e+001
2.460000e+003	5.200000e+001
2.465000e+003	3.400000e+001
2.470000e+003	4.900000e+001
2.475000e+003	3.900000e+001
2.480000e+003	4.800000e+001
2.485000e+003	4.600000e+001
2.490000e+003	3.500000e+001
2.495000e+003	3.000000e+001
2.500000e+003	2.800000e+001
2.505000e+003	3.900000e+001
2.510000e+003	3.600000e+001
2.515000e+003	3.700000e+001
2.520000e+003	3.200000e+001
2.525000e+003	4.000000e+001
2.530000e+003	3.800000e+001
2.535000e+003	3.800000e+001
2.540000e+003	2.000000e+001
2.545000e+003	2.900000e+001
2.550000e+003	2.500000e+001
2.555000e+003	3.800000e+001
2.560000e+003	3.000000e+001
2.565000e+003	3.800000e+001
2.570000e+003	2.300000e+001
2.575000e+003	2.100000e+001
2.580000e+003	3.400000e+001
2.585000e+003	3.600000e+001
2.590000e+003	3.400000e+001
2.595000e+003	4.400000e+001
2.600000e+003	3.700000e+001
2.605000e+003	2.400000e+001
2.610000e+003	4.500000e+001
2.615000e+003	4.000000e+001
2.620000e+003	3.700000e+001
2.625000e+003	3.600000e+001
2.630000e+003	4.500000e+001
2.635000e+003	4.900000e+001
2.640000e+003	3.900000e+001
2.645000e+003	3.300000e+001
2.650000e+003	2.400000e+001
2.655000e+003	3.900000e+001
2.660000e+003	3.500000e+001
2.665000e+003	2.800000e+001
2.670000e+003	3.100000e+001
2.675000e+003	3.300000e+001
2.680000e+003	1.700000e+001
2.685000e+003	1.800000e+001
2.690000e+003	2.300000e+001
2.695000e+003	1.900000e+001
2.700000e+003	2.200000e+001
2.705000e+003	2.400000e+001
2.710000e+003	2.800000e+001
2.715000e+003	1.900000e+001
2.720000e+003	2.400000e+001
2.725000e+003	1.500000e+001
2.730000e+003	2.900000e+001
2.735000e+003	1.800000e+001
2.740000e+003	1.800000e+001
2.745000e+003	1.800000e+001
2.750000e+003	1.600000e+001
2.755000e+003	2.700000e+001
2.760000e+003	1.300000e+001
2.765000e+003	1.800000e+001
2.770000e+003	2.700000e+001
2.775000e+003	3.500000e+001
2.780000e+003	1.500000e+001
2.785000e+003	2.400000e+001
2.790000e+003	2.600000e+001
2.795000e+003	2.200000e+001
2.800000e+003	3.400000e+001
2.805000e+003	2.500000e+001
2.810000e+003	2.400000e+001
2.815000e+003	2.600000e+001
2.820000e+003	2.800000e+001
2.825000e+003	2.400000e+001
2.830000e+003	2.200000e+001
2.835000e+003	1.400000e+001
2.840000e+003	1.500000e+001
2.845000e+003	1.900000e+001
2.850000e+003	2.600000e+001
2.855000e+003	1.600000e+001
2.860000e+003	2.300000e+001
2.865000e+003	2.100000e+001
2.870000e+003	2.400000e+001
2.875000e+003	1.400000e+001
2.880000e+003	1.300000e+001
2.885000e+003	1.800000e+001
2.890000e+003	2.100000e+001
2.895000e+003	2.300000e+001
2.900000e+003	1.800000e+001
2.905000e+003	2.800000e+001
2.910000e+003	2.900000e+001
2.915000e+003	7.000000e+000
2.920000e+003	1.600000e+001
2.925000e+003	2.100000e+001
2.930000e+003	1.700000e+001
2.935000e+003	1.600000e+001
2.940000e+003	2.000000e+001
2.945000e+003	1.600000e+001
2.950000e+003	3.000000e+001
2.955000e+003	1.300000e+001
2.960000e+003	2.500000e+001
2.965000e+003	2.100000e+001
2.970000e+003	2.100000e+001
2.975000e+003	1.600000e+001
2.980000e+003	2.500000e+001
2.985000e+003	2.800000e+001
2.990000e+003	1.800000e+001
2.995000e+003	1.100000e+001
3.000000e+003	1.900000e+001
3.005000e+003	1.200000e+001
3.010000e+003	2.200000e+001
3.015000e+003	1.300000e+001
3.020000e+003	1.900000e+001
3.025000e+003	1.200000e+001
3.030000e+003	2.100000e+001
3.035000e+003	2.500000e+001
3.040000e+003	1.300000e+001
3.045000e+003	1.400000e+001
3.050000e+003	1.800000e+001
3.055000e+003	2.100000e+001
3.060000e+003	4.000000e+000
3.065000e+003	1.600000e+001
3.070000e+003	1.800000e+001
3.075000e+003	1.900000e+001
3.080000e+003	1.500000e+001
3.085000e+003	2.200000e+001
3.090000e+003	1.900000e+001
3.095000e+003	1.200000e+001
3.100000e+003	1.900000e+001
3.105000e+003	2.200000e+001
3.110000e+003	1.900000e+001
3.115000e+003	2.300000e+001
3.120000e+003	9.000000e+000
3.125000e+003	2.400000e+001
3.130000e+003	1.900000e+001
3.135000e+003	1.900000e+001
3.140000e+003	1.400000e+001
3.145000e+003	1.900000e+001
3.150000e+003	6.000000e+000
3.155000e+003	1.400000e+001
3.160000e+003	1.300000e+001
3.165000e+003	1.700000e+001
3.170000e+003	1.200000e+001
3.175000e+003	1.700000e+001
3.180000e+003	1.300000e+001
3.185000e+003	1.700000e+001
3.190000e+003	1.700000e+001
3.195000e+003	1.000000e+001
3.200000e+003	1.200000e+001
3.205000e+003	2.000000e+001
3.210000e+003	1.700000e+001
3.215000e+003	2.100000e+001
3.220000e+003	1.600000e+001
3.225000e+003	2.700000e+001
3.230000e+003	1.100000e+001
3.235000e+003	1.500000e+001
3.240000e+003	1.400000e+001
3.245000e+003	1.700000e+001
3.250000e+003	1.500000e+001
3.255000e+003	1.600000e+001
3.260000e+003	1.500000e+001
3.265000e+003	2.500000e+001
3.270000e+003	1.400000e+001
3.275000e+003	1.300000e+001
3.280000e+003	2.000000e+001
3.285000e+003	1.700000e+001
3.290000e+003	2.200000e+001
3.295000e+003	2.100000e+001
3.300000e+003	9.000000e+000
3.305000e+003	1.000000e+001
3.310000e+003	1.900000e+001
3.315000e+003	1.300000e+001
3.320000e+003	1.300000e+001
3.325000e+003	2.100000e+001
3.330000e+003	1.100000e+001
3.335000e+003	1.200000e+001
3.340000e+003	1.200000e+001
3.345000e+003	1.200000e+001
3.350000e+003	9.000000e+000
3.355000e+003	1.300000e+001
3.360000e+003	1.700000e+001
3.365000e+003	1.600000e+001
3.370000e+003	2.200000e+001
3.375000e+003	1.300000e+001
3.380000e+003	1.300000e+001
3.385000e+003	1.300000e+001
3.390000e+003	1.500000e+001
3.395000e+003	1.500000e+001
3.400000e+003	1.600000e+001
3.405000e+003	1.800000e+001
3.410000e+003	1.000000e+001
3.415000e+003	1.900000e+001
3.420000e+003	2.300000e+001
3.425000e+003	1.400000e+001
3.430000e+003	1.800000e+001
3.435000e+003	1.500000e+001
3.440000e+003	1.800000e+001
3.445000e+003	1.300000e+001
3.450000e+003	1.200000e+001
3.455000e+003	1.200000e+001
3.460000e+003	1.200000e+001
3.465000e+003	1.500000e+001
3.470000e+003	8.000000e+000
3.475000e+003	1.100000e+001
3.480000e+003	7.000000e+000
3.485000e+003	1.200000e+001
3.490000e+003	1.200000e+001
3.495000e+003	1.600000e+001
3.500000e+003	2.100000e+001
3.505000e+003	1.400000e+001
3.510000e+003	1.200000e+001
3.515000e+003	1.900000e+001
3.520000e+003	1.400000e+001
3.525000e+003	9.000000e+000
3.530000e+003	1.600000e+001
3.535000e+003	1.400000e+001
3.540000e+003	1.300000e+001
3.545000e+003	1.400000e+001
3.550000e+003	1.400000e+001
3.555000e+003	8.000000e+000
3.560000e+003	1.300000e+001
3.565000e+003	1.000000e+001
3.570000e+003	1.500000e+001
3.575000e+003	2.500000e+001
3.580000e+003	1.000000e+001
3.585000e+003	1.000000e+001
3.590000e+003	1.500000e+001
3.595000e+003	2.200000e+001
3.600000e+003	1.000000e+001
3.605000e+003	1.500000e+001
3.610000e+003	1.500000e+001
3.615000e+003	1.900000e+001
3.620000e+003	1.100000e+001
3.625000e+003	1.600000e+001
3.630000e+003	1.200000e+001
3.635000e+003	1.100000e+001
3.640000e+003	1.500000e+001
3.645000e+003	1.300000e+001
3.650000e+003	1.300000e+001
3.655000e+003	1.300000e+001
3.660000e+003	1.000000e+001
3.665000e+003	1.100000e+001
3.670000e+003	1.200000e+001
3.675000e+003	1.400000e+001
3.680000e+003	1.500000e+001
3.685000e+003	1.900000e+001
3.690000e+003	2.000000e+001
3.695000e+003	2.100000e+001
3.700000e+003	1.600000e+001
3.705000e+003	6.000000e+000
3.710000e+003	1.200000e+001
3.715000e+003	1.900000e+001
3.720000e+003	1.700000e+001
3.725000e+003	1.600000e+001
3.730000e+003	1.800000e+001
3.735000e+003	1.600000e+001
3.740000e+003	8.000000e+000
3.745000e+003	1.200000e+001
3.750000e+003	2.200000e+001
3.755000e+003	1.800000e+001
3.760000e+003	1.000000e+001
3.765000e+003	2.000000e+001
3.770000e+003	1.300000e+001
3.775000e+003	1.500000e+001
3.780000e+003	1.000000e+001
3.785000e+003	1.500000e+001
3.790000e+003	1.600000e+001
3.795000e+003	1.600000e+001
3.800000e+003	1.400000e+001
3.805000e+003	1.600000e+001
3.810000e+003	2.000000e+001
3.815000e+003	1.700000e+001
3.820000e+003	1.200000e+001
3.825000e+003	1.400000e+001
3.830000e+003	1.100000e+001
3.835000e+003	1.600000e+001
3.840000e+003	1.400000e+001
3.845000e+003	1.100000e+001
3.850000e+003	1.200000e+001
3.855000e+003	1.800000e+001
3.860000e+003	1.900000e+001
3.865000e+003	1.600000e+001
3.870000e+003	9.000000e+000
3.875000e+003	1.200000e+001
3.880000e+003	1.500000e+001
3.885000e+003	1.400000e+001
3.890000e+003	1.300000e+001
3.895000e+003	1.000000e+001
3.900000e+003	1.800000e+001
3.905000e+003	2.200000e+001
3.910000e+003	1.400000e+001
3.915000e+003	1.600000e+001
3.920000e+003	9.000000e+000
3.925000e+003	1.300000e+001
3.930000e+003	1.800000e+001
3.935000e+003	6.000000e+000
3.940000e+003	2.000000e+001
3.945000e+003	8.000000e+000
3.950000e+003	1.200000e+001
3.955000e+003	1.300000e+001
3.960000e+003	8.000000e+000
3.965000e+003	1.200000e+001
3.970000e+003	1.600000e+001
3.975000e+003	2.200000e+001
3.980000e+003	1.300000e+001
3.985000e+003	1.500000e+001
3.990000e+003	1.400000e+001
3.995000e+003	1.600000e+001
4.000000e+003	6.000000e+000
4.005000e+003	1.500000e+001
4.010000e+003	6.000000e+000
4.015000e+003	8.000000e+000
4.020000e+003	1.700000e+001
4.025000e+003	7.000000e+000
4.030000e+003	1.200000e+001
4.035000e+003	1.300000e+001
4.040000e+003	1.400000e+001
4.045000e+003	1.400000e+001
4.050000e+003	7.000000e+000
4.055000e+003	1.200000e+001
4.060000e+003	1.600000e+001
4.065000e+003	8.000000e+000
4.070000e+003	9.000000e+000
4.075000e+003	8.000000e+000
4.080000e+003	1.800000e+001
4.085000e+003	9.000000e+000
4.090000e+003	1.700000e+001
4.095000e+003	1.000000e+001
4.100000e+003	5.000000e+000
4.105000e+003	1.800000e+001
4.110000e+003	9.000000e+000
4.115000e+003	1.200000e+001
4.120000e+003	1.300000e+001
4.125000e+003	1.700000e+001
4.130000e+003	1.600000e+001
4.135000e+003	1.400000e+001
4.140000e+003	1.700000e+001
4.145000e+003	9.000000e+000
4.150000e+003	1.300000e+001
4.155000e+003	1.100000e+001
4.160000e+003	1.000000e+001
4.165000e+003	7.000000e+000
4.170000e+003	7.000000e+000
4.175000e+003	1.400000e+001
4.180000e+003	1.300000e+001
4.185000e+003	1.800000e+001
4.190000e+003	5.000000e+000
4.195000e+003	1.100000e+001
4.200000e+003	2.000000e+001
4.205000e+003	1.100000e+001
4.210000e+003	1.300000e+001
4.215000e+003	1.000000e+001
4.220000e+003	1.000000e+001
4.225000e+003	1.100000e+001
4.230000e+003	1.200000e+001
4.235000e+003	7.000000e+000
4.240000e+003	1.600000e+001
4.245000e+003	9.000000e+000
4.250000e+003	1.500000e+001
4.255000e+003	7.000000e+000
4.260000e+003	1.100000e+001
4.265000e+003	1.300000e+001
4.270000e+003	2.000000e+000
4.275000e+003	8.000000e+000
4.280000e+003	1.200000e+001
4.285000e+003	1.100000e+001
4.290000e+003	1.100000e+001
4.295000e+003	1.000000e+001
4.300000e+003	1.100000e+001
4.305000e+003	1.300000e+001
4.310000e+003	1.000000e+001
4.315000e+003	1.100000e+001
4.320000e+003	3.000000e+000
4.325000e+003	9.000000e+000
4.330000e+003	1.300000e+001
4.335000e+003	1.300000e+001
4.340000e+003	9.000000e+000
4.345000e+003	1.600000e+001
4.350000e+003	1.100000e+001
4.355000e+003	1.200000e+001
4.360000e+003	1.600000e+001
4.365000e+003	1.400000e+001
4.370000e+003	1.500000e+001
4.375000e+003	1.200000e+001
4.380000e+003	1.100000e+001
4.385000e+003	1.500000e+001
4.390000e+003	1.300000e+001
4.395000e+003	2.000000e+001
4.400000e+003	1.600000e+001
4.405000e+003	1.100000e+001
4.410000e+003	2.000000e+001
4.415000e+003	1.900000e+001
4.420000e+003	1.000000e+001
4.425000e+003	1.000000e+001
4.430000e+003	7.000000e+000
4.435000e+003	1.300000e+001
4.440000e+003	8.000000e+000
4.445000e+003	9.000000e+000
4.450000e+003	1.300000e+001
4.455000e+003	1.500000e+001
4.460000e+003	8.000000e+000
4.465000e+003	2.100000e+001
4.470000e+003	6.000000e+000
4.475000e+003	1.000000e+001
4.480000e+003	6.000000e+000
4.485000e+003	1.200000e+001
4.490000e+003	8.000000e+000
4.495000e+003	1.000000e+001
4.500000e+003	1.000000e+001
4.505000e+003	1.000000e+001
4.510000e+003	1.300000e+001
4.515000e+003	1.100000e+001
4.520000e+003	8.000000e+000
4.525000e+003	1.600000e+001
4.530000e+003	9.000000e+000
4.535000e+003	8.000000e+000
4.540000e+003	1.100000e+001
4.545000e+003	5.000000e+000
4.550000e+003	1.600000e+001
4.555000e+003	1.300000e+001
4.560000e+003	8.000000e+000
4.565000e+003	1.500000e+001
4.570000e+003	1.100000e+001
4.575000e+003	1.300000e+001
4.580000e+003	1.000000e+001
4.585000e+003	1.300000e+001
4.590000e+003	1.500000e+001
4.595000e+003	8.000000e+000
4.600000e+003	1.000000e+001
4.605000e+003	1.200000e+001
4.610000e+003	9.000000e+000
4.615000e+003	1.100000e+001
4.620000e+003	1.300000e+001
4.625000e+003	9.000000e+000
4.630000e+003	9.000000e+000
4.635000e+003	9.000000e+000
4.640000e+003	1.000000e+001
4.645000e+003	1.200000e+001
4.650000e+003	6.000000e+000
4.655000e+003	1.100000e+001
4.660000e+003	1.000000e+001
4.665000e+003	1.700000e+001
4.670000e+003	1.100000e+001
4.675000e+003	2.000000e+000
4.680000e+003	1.300000e+001
4.685000e+003	1.300000e+001
4.690000e+003	1.000000e+001
4.695000e+003	1.200000e+001
4.700000e+003	8.000000e+000
4.705000e+003	1.400000e+001
4.710000e+003	4.000000e+000
4.715000e+003	8.000000e+000
4.720000e+003	1.700000e+001
4.725000e+003	1.100000e+001
4.730000e+003	8.000000e+000
4.735000e+003	1.200000e+001
4.740000e+003	1.700000e+001
4.745000e+003	8.000000e+000
4.750000e+003	9.000000e+000
4.755000e+003	1.000000e+001
4.760000e+003	1.000000e+001
4.765000e+003	7.000000e+000
4.770000e+003	1.000000e+001
4.775000e+003	1.300000e+001
4.780000e+003	1.000000e+001
4.785000e+003	1.000000e+001
4.790000e+003	1.200000e+001
4.795000e+003	1.000000e+001
4.800000e+003	4.000000e+000
4.805000e+003	1.400000e+001
4.810000e+003	1.200000e+001
4.815000e+003	1.200000e+001
4.820000e+003	1.000000e+001
4.825000e+003	1.200000e+001
4.830000e+003	1.200000e+001
4.835000e+003	5.000000e+000
4.840000e+003	8.000000e+000
4.845000e+003	1.000000e+001
4.850000e+003	1.100000e+001
4.855000e+003	1.000000e+001
4.860000e+003	7.000000e+000
4.865000e+003	1.200000e+001
4.870000e+003	9.000000e+000
4.875000e+003	1.000000e+001
4.880000e+003	1.100000e+001
4.885000e+003	1.200000e+001
4.890000e+003	1.000000e+001
4.895000e+003	8.000000e+000
4.900000e+003	1.200000e+001
4.905000e+003	6.000000e+000
4.910000e+003	1.500000e+001
4.915000e+003	6.000000e+000
4.920000e+003	1.300000e+001
4.925000e+003	7.000000e+000
4.930000e+003	1.100000e+001
4.935000e+003	1.800000e+001
4.940000e+003	8.000000e+000
4.945000e+003	8.000000e+000
4.950000e+003	1.300000e+001
4.955000e+003	1.000000e+001
4.960000e+003	9.000000e+000
4.965000e+003	1.000000e+001
4.970000e+003	1.300000e+001
4.975000e+003	7.000000e+000
4.980000e+003	1.000000e+001
4.985000e+003	4.000000e+000
4.990000e+003	1.300000e+001
4.995000e+003	1.200000e+001
5.000000e+003	6.000000e+000
5.005000e+003	1.400000e+001
5.010000e+003	1.200000e+001
5.015000e+003	9.000000e+000
5.020000e+003	1.300000e+001
5.025000e+003	8.000000e+000
5.030000e+003	6.000000e+000
5.035000e+003	1.100000e+001
5.040000e+003	8.000000e+000
5.045000e+003	1.100000e+001
5.050000e+003	4.000000e+000
5.055000e+003	1.300000e+001
5.060000e+003	5.000000e+000
5.065000e+003	8.000000e+000
5.070000e+003	1.100000e+001
5.075000e+003	8.000000e+000
5.080000e+003	7.000000e+000
5.085000e+003	9.000000e+000
5.090000e+003	6.000000e+000
5.095000e+003	1.500000e+001
5.100000e+003	9.000000e+000
5.105000e+003	1.100000e+001
5.110000e+003	1.300000e+001
5.115000e+003	6.000000e+000
5.120000e+003	1.000000e+001
5.125000e+003	8.000000e+000
5.130000e+003	1.200000e+001
5.135000e+003	9.000000e+000
5.140000e+003	1.200000e+001
5.145000e+003	1.600000e+001
5.150000e+003	8.000000e+000
5.155000e+003	1.200000e+001
5.160000e+003	1.200000e+001
5.165000e+003	9.000000e+000
5.170000e+003	5.000000e+000
5.175000e+003	1.000000e+001
5.180000e+003	4.000000e+000
5.185000e+003	1.200000e+001
5.190000e+003	7.000000e+000
5.195000e+003	8.000000e+000
5.200000e+003	1.800000e+001
5.205000e+003	1.500000e+001
5.210000e+003	1.300000e+001
5.215000e+003	9.000000e+000
5.220000e+003	7.000000e+000
5.225000e+003	7.000000e+000
5.230000e+003	1.000000e+000
5.235000e+003	7.000000e+000
5.240000e+003	1.100000e+001
5.245000e+003	1.100000e+001
5.250000e+003	9.000000e+000
5.255000e+003	1.200000e+001
5.260000e+003	1.100000e+001
5.265000e+003	1.000000e+001
5.270000e+003	9.000000e+000
5.275000e+003	9.000000e+000
5.280000e+003	1.400000e+001
5.285000e+003	1.100000e+001
5.290000e+003	9.000000e+000
5.295000e+003	1.100000e+001
5.300000e+003	1.000000e+001
5.305000e+003	8.000000e+000
5.310000e+003	1.100000e+001
5.315000e+003	9.000000e+000
5.320000e+003	7.000000e+000
5.325000e+003	1.400000e+001
5.330000e+003	7.000000e+000
5.335000e+003	1.300000e+001
5.340000e+003	1.400000e+001
5.345000e+003	8.000000e+000
5.350000e+003	1.500000e+001
5.355000e+003	9.000000e+000
5.360000e+003	8.000000e+000
5.365000e+003	1.200000e+001
5.370000e+003	1.000000e+001
5.375000e+003	8.000000e+000
5.380000e+003	6.000000e+000
5.385000e+003	9.000000e+000
5.390000e+003	8.000000e+000
5.395000e+003	1.200000e+001
5.400000e+003	1.100000e+001
5.405000e+003	9.000000e+000
5.410000e+003	8.000000e+000
5.415000e+003	7.000000e+000
5.420000e+003	7.000000e+000
5.425000e+003	1.200000e+001
5.430000e+003	6.000000e+000
5.435000e+003	9.000000e+000
5.440000e+003	8.000000e+000
5.445000e+003	1.200000e+001
5.450000e+003	9.000000e+000
5.455000e+003	1.300000e+001
5.460000e+003	7.000000e+000
5.465000e+003	1.400000e+001
5.470000e+003	8.000000e+000
5.475000e+003	1.600000e+001
5.480000e+003	8.000000e+000
5.485000e+003	1.100000e+001
5.490000e+003	7.000000e+000
5.495000e+003	3.000000e+000
5.500000e+003	8.000000e+000
5.505000e+003	9.000000e+000
5.510000e+003	1.200000e+001
5.515000e+003	9.000000e+000
5.520000e+003	9.000000e+000
5.525000e+003	3.000000e+000
5.530000e+003	1.400000e+001
5.535000e+003	8.000000e+000
5.540000e+003	7.000000e+000
5.545000e+003	1.500000e+001
5.550000e+003	8.000000e+000
5.555000e+003	7.000000e+000
5.560000e+003	4.000000e+000
5.565000e+003	1.100000e+001
5.570000e+003	9.000000e+000
5.575000e+003	1.000000e+001
5.580000e+003	7.000000e+000
5.585000e+003	7.000000e+000
5.590000e+003	1.000000e+001
5.595000e+003	1.000000e+001
5.600000e+003	1.600000e+001
5.605000e+003	7.000000e+000
5.610000e+003	1.000000e+001
5.615000e+003	1.200000e+001
5.620000e+003	6.000000e+000
5.625000e+003	1.100000e+001
5.630000e+003	9.000000e+000
5.635000e+003	1.900000e+001
5.640000e+003	1.500000e+001
5.645000e+003	7.000000e+000
5.650000e+003	1.500000e+001
5.655000e+003	6.000000e+000
5.660000e+003	7.000000e+000
5.665000e+003	1.300000e+001
5.670000e+003	1.800000e+001
5.675000e+003	9.000000e+000
5.680000e+003	9.000000e+000
5.685000e+003	1.600000e+001
5.690000e+003	1.100000e+001
5.695000e+003	1.700000e+001
5.700000e+003	1.400000e+001
5.705000e+003	1.400000e+001
5.710000e+003	1.600000e+001
5.715000e+003	9.000000e+000
5.720000e+003	2.200000e+001
5.725000e+003	1.900000e+001
5.730000e+003	1.600000e+001
5.735000e+003	2.300000e+001
5.740000e+003	1.200000e+001
5.745000e+003	1.700000e+001
5.750000e+003	1.300000e+001
5.755000e+003	1.200000e+001
5.760000e+003	1.600000e+001
5.765000e+003	2.300000e+001
5.770000e+003	1.700000e+001
5.775000e+003	1.500000e+001
5.780000e+003	1.300000e+001
5.785000e+003	1.900000e+001
5.790000e+003	1.600000e+001
5.795000e+003	9.000000e+000
5.800000e+003	9.000000e+000
5.805000e+003	1.200000e+001
5.810000e+003	1.200000e+001
5.815000e+003	1.200000e+001
5.820000e+003	7.000000e+000
5.825000e+003	1.200000e+001
5.830000e+003	1.900000e+001
5.835000e+003	1.000000e+001
5.840000e+003	1.000000e+001
5.845000e+003	1.200000e+001
5.850000e+003	7.000000e+000
5.855000e+003	1.000000e+001
5.860000e+003	1.800000e+001
5.865000e+003	1.000000e+001
5.870000e+003	1.200000e+001
5.875000e+003	1.200000e+001
5.880000e+003	1.000000e+001
5.885000e+003	1.000000e+001
5.890000e+003	1.600000e+001
5.895000e+003	7.000000e+000
5.900000e+003	1.500000e+001
5.905000e+003	1.500000e+001
5.910000e+003	8.000000e+000
5.915000e+003	9.000000e+000
5.920000e+003	9.000000e+000
5.925000e+003	1.100000e+001
5.930000e+003	1.000000e+001
5.935000e+003	9.000000e+000
5.940000e+003	1.300000e+001
5.945000e+003	1.000000e+001
5.950000e+003	1.100000e+001
5.955000e+003	6.000000e+000
5.960000e+003	8.000000e+000
5.965000e+003	1.400000e+001
5.970000e+003	1.400000e+001
5.975000e+003	8.000000e+000
5.980000e+003	1.000000e+001
5.985000e+003	1.500000e+001
5.990000e+003	1.300000e+001
5.995000e+003	1.000000e+001
6.000000e+003	8.000000e+000
6.005000e+003	1.700000e+001
6.010000e+003	1.100000e+001
6.015000e+003	1.000000e+001
6.020000e+003	1.000000e+001
6.025000e+003	8.000000e+000
6.030000e+003	1.200000e+001
6.035000e+003	6.000000e+000
6.040000e+003	1.400000e+001
6.045000e+003	1.100000e+001
6.050000e+003	6.000000e+000
6.055000e+003	1.100000e+001
6.060000e+003	1.200000e+001
6.065000e+003	9.000000e+000
6.070000e+003	1.300000e+001
6.075000e+003	9.000000e+000
6.080000e+003	1.200000e+001
6.085000e+003	1.600000e+001
6.090000e+003	1.000000e+001
6.095000e+003	6.000000e+000
6.100000e+003	1.100000e+001
6.105000e+003	6.000000e+000
6.110000e+003	1.200000e+001
6.115000e+003	1.200000e+001
6.120000e+003	1.400000e+001
6.125000e+003	4.000000e+000
6.130000e+003	8.000000e+000
6.135000e+003	8.000000e+000
6.140000e+003	7.000000e+000
6.145000e+003	1.000000e+001
6.150000e+003	8.000000e+000
6.155000e+003	8.000000e+000
6.160000e+003	1.100000e+001
6.165000e+003	8.000000e+000
6.170000e+003	7.000000e+000
6.175000e+003	1.000000e+001
6.180000e+003	1.000000e+001
6.185000e+003	6.000000e+000
6.190000e+003	9.000000e+000
6.195000e+003	1.100000e+001
6.200000e+003	9.000000e+000
6.205000e+003	9.000000e+000
6.210000e+003	1.700000e+001
6.215000e+003	1.100000e+001
6.220000e+003	8.000000e+000
6.225000e+003	6.000000e+000
6.230000e+003	8.000000e+000
6.235000e+003	5.000000e+000
6.240000e+003	1.300000e+001
6.245000e+003	1.600000e+001
6.250000e+003	1.000000e+001
6.255000e+003	6.000000e+000
6.260000e+003	1.500000e+001
6.265000e+003	1.000000e+001
6.270000e+003	9.000000e+000
6.275000e+003	5.000000e+000
6.280000e+003	1.100000e+001
6.285000e+003	9.000000e+000
6.290000e+003	7.000000e+000
6.295000e+003	1.000000e+001
6.300000e+003	1.300000e+001
6.305000e+003	1.200000e+001
6.310000e+003	1.300000e+001
6.315000e+003	1.100000e+001
6.320000e+003	1.600000e+001
6.325000e+003	1.400000e+001
6.330000e+003	1.700000e+001
6.335000e+003	1.600000e+001
6.340000e+003	1.100000e+001
6.345000e+003	1.700000e+001
6.350000e+003	1.000000e+001
6.355000e+003	7.000000e+000
6.360000e+003	1.600000e+001
6.365000e+003	1.100000e+001
6.370000e+003	1.300000e+001
6.375000e+003	1.200000e+001
6.380000e+003	7.000000e+000
6.385000e+003	1.100000e+001
6.390000e+003	1.100000e+001
6.395000e+003	1.300000e+001
6.400000e+003	1.600000e+001
6.405000e+003	1.700000e+001
6.410000e+003	2.300000e+001
6.415000e+003	1.400000e+001
6.420000e+003	1.900000e+001
6.425000e+003	1.400000e+001
6.430000e+003	1.700000e+001
6.435000e+003	1.500000e+001
6.440000e+003	1.500000e+001
6.445000e+003	1.000000e+001
6.450000e+003	1.500000e+001
6.455000e+003	1.700000e+001
6.460000e+003	1.400000e+001
6.465000e+003	1.300000e+001
6.470000e+003	1.400000e+001
6.475000e+003	9.000000e+000
6.480000e+003	9.000000e+000
6.485000e+003	1.700000e+001
6.490000e+003	8.000000e+000
6.495000e+003	1.300000e+001
6.500000e+003	1.100000e+001
6.505000e+003	1.300000e+001
6.510000e+003	1.500000e+001
6.515000e+003	1.000000e+001
6.520000e+003	8.000000e+000
6.525000e+003	8.000000e+000
6.530000e+003	1.100000e+001
6.535000e+003	7.000000e+000
6.540000e+003	6.000000e+000
6.545000e+003	7.000000e+000
6.550000e+003	1.000000e+001
6.555000e+003	1.500000e+001
6.560000e+003	9.000000e+000
6.565000e+003	1.200000e+001
6.570000e+003	9.000000e+000
6.575000e+003	1.400000e+001
6.580000e+003	1.200000e+001
6.585000e+003	9.000000e+000
6.590000e+003	1.200000e+001
6.595000e+003	1.300000e+001
6.600000e+003	1.000000e+001
6.605000e+003	8.000000e+000
6.610000e+003	9.000000e+000
6.615000e+003	8.000000e+000
6.620000e+003	1.700000e+001
6.625000e+003	4.000000e+000
6.630000e+003	6.000000e+000
6.635000e+003	9.000000e+000
6.640000e+003	1.200000e+001
6.645000e+003	7.000000e+000
6.650000e+003	1.000000e+001
6.655000e+003	6.000000e+000
6.660000e+003	1.200000e+001
6.665000e+003	1.100000e+001
6.670000e+003	3.000000e+000
6.675000e+003	3.000000e+000
6.680000e+003	1.200000e+001
6.685000e+003	1.100000e+001
6.690000e+003	8.000000e+000
6.695000e+003	1.100000e+001
6.700000e+003	1.000000e+001
6.705000e+003	9.000000e+000
6.710000e+003	1.200000e+001
6.715000e+003	1.300000e+001
6.720000e+003	1.100000e+001
6.725000e+003	1.500000e+001
6.730000e+003	1.100000e+001
6.735000e+003	1.300000e+001
6.740000e+003	9.000000e+000
6.745000e+003	3.000000e+000
6.750000e+003	7.000000e+000
6.755000e+003	7.000000e+000
6.760000e+003	1.000000e+001
6.765000e+003	1.800000e+001
6.770000e+003	1.000000e+001
6.775000e+003	5.000000e+000
6.780000e+003	7.000000e+000
6.785000e+003	7.000000e+000
6.790000e+003	8.000000e+000
6.795000e+003	1.300000e+001
6.800000e+003	1.100000e+001
6.805000e+003	7.000000e+000
6.810000e+003	1.000000e+001
6.815000e+003	9.000000e+000
6.820000e+003	7.000000e+000
6.825000e+003	5.000000e+000
6.830000e+003	1.500000e+001
6.835000e+003	1.100000e+001
6.840000e+003	4.000000e+000
6.845000e+003	1.000000e+001
6.850000e+003	1.400000e+001
6.855000e+003	1.300000e+001
6.860000e+003	1.700000e+001
6.865000e+003	1.300000e+001
6.870000e+003	1.100000e+001
6.875000e+003	1.500000e+001
6.880000e+003	9.000000e+000
6.885000e+003	1.600000e+001
6.890000e+003	1.800000e+001
6.895000e+003	1.100000e+001
6.900000e+003	1.900000e+001
6.905000e+003	1.500000e+001
6.910000e+003	1.700000e+001
6.915000e+003	1.700000e+001
6.920000e+003	1.800000e+001
6.925000e+003	1.600000e+001
6.930000e+003	1.900000e+001
6.935000e+003	1.900000e+001
6.940000e+003	3.000000e+001
6.945000e+003	2.000000e+001
6.950000e+003	1.500000e+001
6.955000e+003	1.900000e+001
6.960000e+003	1.500000e+001
6.965000e+003	1.700000e+001
6.970000e+003	2.400000e+001
6.975000e+003	1.200000e+001
6.980000e+003	2.200000e+001
6.985000e+003	1.500000e+001
6.990000e+003	1.900000e+001
6.995000e+003	1.800000e+001
7.000000e+003	1.700000e+001
7.005000e+003	1.700000e+001
7.010000e+003	1.900000e+001
7.015000e+003	2.100000e+001
7.020000e+003	1.800000e+001
7.025000e+003	1.700000e+001
7.030000e+003	1.600000e+001
7.035000e+003	2.100000e+001
7.040000e+003	1.700000e+001
7.045000e+003	1.300000e+001
7.050000e+003	1.600000e+001
7.055000e+003	1.500000e+001
7.060000e+003	1.400000e+001
7.065000e+003	1.400000e+001
7.070000e+003	9.000000e+000
7.075000e+003	1.700000e+001
7.080000e+003	5.000000e+000
7.085000e+003	1.800000e+001
7.090000e+003	1.700000e+001
7.095000e+003	7.000000e+000
7.100000e+003	8.000000e+000
7.105000e+003	1.900000e+001
7.110000e+003	7.000000e+000
7.115000e+003	1.100000e+001
7.120000e+003	1.400000e+001
7.125000e+003	1.500000e+001
7.130000e+003	1.100000e+001
7.135000e+003	1.100000e+001
7.140000e+003	1.200000e+001
7.145000e+003	1.300000e+001
7.150000e+003	2.000000e+001
7.155000e+003	1.200000e+001
7.160000e+003	1.100000e+001
7.165000e+003	2.200000e+001
7.170000e+003	1.200000e+001
7.175000e+003	1.800000e+001
7.180000e+003	1.600000e+001
7.185000e+003	1.600000e+001
7.190000e+003	1.700000e+001
7.195000e+003	1.300000e+001
7.200000e+003	1.100000e+001
7.205000e+003	7.000000e+000
7.210000e+003	2.000000e+001
7.215000e+003	1.200000e+001
7.220000e+003	1.900000e+001
7.225000e+003	1.500000e+001
7.230000e+003	1.900000e+001
7.235000e+003	1.400000e+001
7.240000e+003	1.300000e+001
7.245000e+003	1.900000e+001
7.250000e+003	1.900000e+001
7.255000e+003	2.200000e+001
7.260000e+003	1.800000e+001
7.265000e+003	1.900000e+001
7.270000e+003	2.500000e+001
7.275000e+003	3.300000e+001
7.280000e+003	1.800000e+001
7.285000e+003	2.500000e+001
7.290000e+003	3.600000e+001
7.295000e+003	3.400000e+001
7.300000e+003	3.300000e+001
7.305000e+003	4.500000e+001
7.310000e+003	4.800000e+001
7.315000e+003	7.200000e+001
7.320000e+003	6.600000e+001
7.325000e+003	9.200000e+001
7.330000e+003	8.700000e+001
7.335000e+003	9.700000e+001
7.340000e+003	1.410000e+002
7.345000e+003	1.490000e+002
7.350000e+003	2.060000e+002
7.355000e+003	2.130000e+002
7.360000e+003	2.530000e+002
7.365000e+003	2.910000e+002
7.370000e+003	3.460000e+002
7.375000e+003	4.110000e+002
7.380000e+003	4.410000e+002
7.385000e+003	5.370000e+002
7.390000e+003	5.710000e+002
7.395000e+003	6.740000e+002
7.400000e+003	7.660000e+002
7.405000e+003	8.570000e+002
7.410000e+003	8.870000e+002
7.415000e+003	1.019000e+003
7.420000e+003	1.123000e+003
7.425000e+003	1.245000e+003
7.430000e+003	1.415000e+003
7.435000e+003	1.454000e+003
7.440000e+003	1.564000e+003
7.445000e+003	1.706000e+003
7.450000e+003	1.773000e+003
7.455000e+003	1.811000e+003
7.460000e+003	1.998000e+003
7.465000e+003	2.109000e+003
7.470000e+003	2.158000e+003
7.475000e+003	2.261000e+003
7.480000e+003	2.161000e+003
7.485000e+003	2.210000e+003
7.490000e+003	2.306000e+003
7.495000e+003	2.203000e+003
7.500000e+003	2.239000e+003
7.505000e+003	2.285000e+003
7.510000e+003	2.198000e+003
7.515000e+003	2.194000e+003
7.520000e+003	2.036000e+003
7.525000e+003	1.873000e+003
7.530000e+003	1.938000e+003
7.535000e+003	1.784000e+003
7.540000e+003	1.679000e+003
7.545000e+003	1.564000e+003
7.550000e+003	1.489000e+003
7.555000e+003	1.297000e+003
7.560000e+003	1.189000e+003
7.565000e+003	1.194000e+003
7.570000e+003	1.029000e+003
7.575000e+003	9.180000e+002
7.580000e+003	8.600000e+002
7.585000e+003	7.140000e+002
7.590000e+003	5.950000e+002
7.595000e+003	5.910000e+002
7.600000e+003	4.830000e+002
7.605000e+003	4.350000e+002
7.610000e+003	3.690000e+002
7.615000e+003	3.210000e+002
7.620000e+003	2.730000e+002
7.625000e+003	2.110000e+002
7.630000e+003	2.140000e+002
7.635000e+003	1.590000e+002
7.640000e+003	1.350000e+002
7.645000e+003	1.310000e+002
7.650000e+003	1.020000e+002
7.655000e+003	9.600000e+001
7.660000e+003	7.800000e+001
7.665000e+003	7.400000e+001
7.670000e+003	5.200000e+001
7.675000e+003	3.900000e+001
7.680000e+003	3.200000e+001
7.685000e+003	2.800000e+001
7.690000e+003	2.200000e+001
7.695000e+003	3.400000e+001
7.700000e+003	1.900000e+001
7.705000e+003	1.800000e+001
7.710000e+003	2.000000e+001
7.715000e+003	1.200000e+001
7.720000e+003	1.200000e+001
7.725000e+003	1.200000e+001
7.730000e+003	1.000000e+001
7.735000e+003	1.200000e+001
7.740000e+003	1.300000e+001
7.745000e+003	1.300000e+001
7.750000e+003	1.400000e+001
7.755000e+003	1.400000e+001
7.760000e+003	1.800000e+001
7.765000e+003	1.600000e+001
7.770000e+003	2.600000e+001
7.775000e+003	1.400000e+001
7.780000e+003	1.800000e+001
7.785000e+003	1.400000e+001
7.790000e+003	1.600000e+001
7.795000e+003	1.700000e+001
7.800000e+003	1.400000e+001
7.805000e+003	1.000000e+001
7.810000e+003	1.000000e+001
7.815000e+003	1.700000e+001
7.820000e+003	1.400000e+001
7.825000e+003	1.900000e+001
7.830000e+003	8.000000e+000
7.835000e+003	1.700000e+001
7.840000e+003	1.500000e+001
7.845000e+003	1.700000e+001
7.850000e+003	1.400000e+001
7.855000e+003	1.500000e+001
7.860000e+003	1.800000e+001
7.865000e+003	2.700000e+001
7.870000e+003	1.500000e+001
7.875000e+003	2.000000e+001
7.880000e+003	2.300000e+001
7.885000e+003	2.700000e+001
7.890000e+003	2.000000e+001
7.895000e+003	3.300000e+001
7.900000e+003	3.000000e+001
7.905000e+003	4.800000e+001
7.910000e+003	4.800000e+001
7.915000e+003	6.100000e+001
7.920000e+003	5.300000e+001
7.925000e+003	7.300000e+001
7.930000e+003	9.900000e+001
7.935000e+003	8.500000e+001
7.940000e+003	9.100000e+001
7.945000e+003	1.120000e+002
7.950000e+003	1.220000e+002
7.955000e+003	1.390000e+002
7.960000e+003	1.960000e+002
7.965000e+003	1.890000e+002
7.970000e+003	2.120000e+002
7.975000e+003	2.630000e+002
7.980000e+003	2.390000e+002
7.985000e+003	3.020000e+002
7.990000e+003	3.370000e+002
7.995000e+003	3.210000e+002
8.000000e+003	3.590000e+002
8.005000e+003	3.510000e+002
8.010000e+003	4.190000e+002
8.015000e+003	4.350000e+002
8.020000e+003	4.120000e+002
8.025000e+003	4.820000e+002
8.030000e+003	4.770000e+002
8.035000e+003	5.180000e+002
8.040000e+003	5.160000e+002
8.045000e+003	5.490000e+002
8.050000e+003	5.670000e+002
8.055000e+003	5.630000e+002
8.060000e+003	5.440000e+002
8.065000e+003	5.800000e+002
8.070000e+003	5.870000e+002
8.075000e+003	5.640000e+002
8.080000e+003	5.820000e+002
8.085000e+003	5.540000e+002
8.090000e+003	5.040000e+002
8.095000e+003	5.090000e+002
8.100000e+003	4.840000e+002
8.105000e+003	4.730000e+002
8.110000e+003	4.590000e+002
8.115000e+003	4.190000e+002
8.120000e+003	3.840000e+002
8.125000e+003	3.920000e+002
8.130000e+003	3.480000e+002
8.135000e+003	3.580000e+002
8.140000e+003	3.310000e+002
8.145000e+003	2.780000e+002
8.150000e+003	2.790000e+002
8.155000e+003	2.490000e+002
8.160000e+003	2.530000e+002
8.165000e+003	2.230000e+002
8.170000e+003	2.210000e+002
8.175000e+003	2.140000e+002
8.180000e+003	2.020000e+002
8.185000e+003	1.800000e+002
8.190000e+003	1.820000e+002
8.195000e+003	1.850000e+002
8.200000e+003	1.970000e+002
8.205000e+003	2.080000e+002
8.210000e+003	2.180000e+002
8.215000e+003	2.070000e+002
8.220000e+003	2.340000e+002
8.225000e+003	2.320000e+002
8.230000e+003	2.270000e+002
8.235000e+003	2.510000e+002
8.240000e+003	2.430000e+002
8.245000e+003	2.580000e+002
8.250000e+003	2.370000e+002
8.255000e+003	2.750000e+002
8.260000e+003	2.830000e+002
8.265000e+003	2.830000e+002
8.270000e+003	3.000000e+002
8.275000e+003	3.080000e+002
8.280000e+003	3.280000e+002
8.285000e+003	2.690000e+002
8.290000e+003	2.790000e+002
8.295000e+003	2.830000e+002
8.300000e+003	2.880000e+002
8.305000e+003	2.820000e+002
8.310000e+003	2.790000e+002
8.315000e+003	2.610000e+002
8.320000e+003	2.500000e+002
8.325000e+003	2.510000e+002
8.330000e+003	2.320000e+002
8.335000e+003	2.230000e+002
8.340000e+003	1.910000e+002
8.345000e+003	1.690000e+002
8.350000e+003	1.630000e+002
8.355000e+003	1.510000e+002
8.360000e+003	1.810000e+002
8.365000e+003	1.480000e+002
8.370000e+003	1.470000e+002
8.375000e+003	1.270000e+002
8.380000e+003	9.700000e+001
8.385000e+003	9.000000e+001
8.390000e+003	8.800000e+001
8.395000e+003	7.500000e+001
8.400000e+003	7.800000e+001
8.405000e+003	6.200000e+001
8.410000e+003	5.300000e+001
8.415000e+003	4.300000e+001
8.420000e+003	3.800000e+001
8.425000e+003	3.900000e+001
8.430000e+003	3.800000e+001
8.435000e+003	3.600000e+001
8.440000e+003	2.400000e+001
8.445000e+003	1.800000e+001
8.450000e+003	2.000000e+001
8.455000e+003	1.100000e+001
8.460000e+003	1.200000e+001
8.465000e+003	2.000000e+001
8.470000e+003	1.300000e+001
8.475000e+003	1.700000e+001
8.480000e+003	1.000000e+001
8.485000e+003	1.300000e+001
8.490000e+003	2.200000e+001
8.495000e+003	1.200000e+001
8.500000e+003	3.000000e+000
8.505000e+003	8.000000e+000
8.510000e+003	7.000000e+000
8.515000e+003	1.400000e+001
8.520000e+003	1.100000e+001
8.525000e+003	1.500000e+001
8.530000e+003	4.000000e+000
8.535000e+003	1.000000e+001
8.540000e+003	8.000000e+000
8.545000e+003	7.000000e+000
8.550000e+003	9.000000e+000
8.555000e+003	9.000000e+000
8.560000e+003	1.000000e+001
8.565000e+003	7.000000e+000
8.570000e+003	1.200000e+001
8.575000e+003	9.000000e+000
8.580000e+003	1.100000e+001
8.585000e+003	5.000000e+000
8.590000e+003	6.000000e+000
8.595000e+003	6.000000e+000
8.600000e+003	7.000000e+000
8.605000e+003	1.300000e+001
8.610000e+003	1.100000e+001
8.615000e+003	1.000000e+001
8.620000e+003	4.000000e+000
8.625000e+003	5.000000e+000
8.630000e+003	1.500000e+001
8.635000e+003	8.000000e+000
8.640000e+003	1.300000e+001
8.645000e+003	6.000000e+000
8.650000e+003	7.000000e+000
8.655000e+003	8.000000e+000
8.660000e+003	5.000000e+000
8.665000e+003	1.100000e+001
8.670000e+003	1.200000e+001
8.675000e+003	9.000000e+000
8.680000e+003	1.100000e+001
8.685000e+003	8.000000e+000
8.690000e+003	9.000000e+000
8.695000e+003	2.000000e+000
8.700000e+003	1.800000e+001
8.705000e+003	9.000000e+000
8.710000e+003	9.000000e+000
8.715000e+003	1.100000e+001
8.720000e+003	1.100000e+001
8.725000e+003	9.000000e+000
8.730000e+003	6.000000e+000
8.735000e+003	6.000000e+000
8.740000e+003	9.000000e+000
8.745000e+003	1.200000e+001
8.750000e+003	9.000000e+000
8.755000e+003	1.000000e+001
8.760000e+003	1.000000e+001
8.765000e+003	1.500000e+001
8.770000e+003	9.000000e+000
8.775000e+003	1.400000e+001
8.780000e+003	1.900000e+001
8.785000e+003	1.900000e+001
8.790000e+003	1.600000e+001
8.795000e+003	1.800000e+001
8.800000e+003	2.000000e+001
8.805000e+003	2.800000e+001
8.810000e+003	2.700000e+001
8.815000e+003	2.200000e+001
8.820000e+003	3.500000e+001
8.825000e+003	3.700000e+001
8.830000e+003	3.500000e+001
8.835000e+003	4.100000e+001
8.840000e+003	4.000000e+001
8.845000e+003	4.400000e+001
8.850000e+003	4.300000e+001
8.855000e+003	6.100000e+001
8.860000e+003	5.500000e+001
8.865000e+003	7.000000e+001
8.870000e+003	6.700000e+001
8.875000e+003	8.700000e+001
8.880000e+003	7.100000e+001
8.885000e+003	8.700000e+001
8.890000e+003	6.700000e+001
8.895000e+003	9.100000e+001
8.900000e+003	7.600000e+001
8.905000e+003	8.900000e+001
8.910000e+003	9.100000e+001
8.915000e+003	8.300000e+001
8.920000e+003	9.200000e+001
8.925000e+003	7.100000e+001
8.930000e+003	7.400000e+001
8.935000e+003	8.300000e+001
8.940000e+003	9.700000e+001
8.945000e+003	9.200000e+001
8.950000e+003	7.800000e+001
8.955000e+003	6.600000e+001
8.960000e+003	8.100000e+001
8.965000e+003	6.700000e+001
8.970000e+003	8.100000e+001
8.975000e+003	6.200000e+001
8.980000e+003	8.200000e+001
8.985000e+003	6.100000e+001
8.990000e+003	6.700000e+001
8.995000e+003	6.500000e+001
[truncated: 2,096 more rows]
