# Supplementary material for: A flexible wearable self-supporting hybrid supercapacitor device based on hierarchical nickel cobalt sulfide@C electrode
Source: Sci Rep. 2023 Sep 20;13:15555. doi: 10.1038/s41598-023-42278-9 (PMC10511439; doi:10.1038/s41598-023-42278-9)
Supplement: Supplementary file 1 — Supplementary Information. [file 41598_2023_42278_MOESM1_ESM.zip › Raw Data/Fig.2 XRD/NiCo2S4-C.txt]

？
5.0      57
5.02     57
5.04     57
5.06     57
5.08     58
5.1      58
5.12     56
5.14     53
5.16     48
5.18     43
5.2      38
5.22     34
5.24     31
5.26     30
5.28     31
5.3      33
5.32     35
5.34     36
5.36     38
5.38     38
5.4      38
5.42     37
5.44     37
5.46     37
5.48     37
5.5      38
5.52     38
5.54     38
5.56     38
5.58     37
5.6      37
5.62     38
5.64     39
5.66     42
5.68     46
5.7      51
5.72     56
5.74     60
5.76     64
5.78     66
5.8      67
5.82     67
5.84     66
5.86     64
5.88     63
5.9      60
5.92     56
5.94     52
5.96     46
5.98     40
6.0      33
6.02     28
6.04     23
6.06     21
6.08     20
6.1      22
6.12     25
6.14     30
6.16     36
6.18     42
6.2      47
6.22     50
6.24     53
6.26     54
6.28     55
6.3      56
6.32     56
6.34     56
6.36     56
6.38     54
6.4      52
6.42     48
6.44     43
6.46     39
6.48     35
6.5      32
6.52     31
6.54     32
6.56     35
6.58     38
6.6      41
6.62     44
6.64     47
6.66     50
6.68     54
6.7      58
6.72     61
6.74     64
6.76     65
6.78     65
6.8      64
6.82     62
6.84     61
6.86     62
6.88     65
6.9      70
6.92     78
6.94     87
6.96     95
6.98     103
7.0      109
7.02     112
7.04     114
7.06     115
7.08     114
7.1      114
7.12     113
7.14     113
7.16     111
7.18     110
7.2      109
7.22     108
7.24     109
7.26     111
7.28     115
7.3      121
7.32     127
7.34     133
7.36     139
7.38     142
7.4      143
7.42     143
7.44     142
7.46     142
7.48     142
7.5      142
7.52     142
7.54     142
7.56     142
7.58     140
7.6      139
7.62     138
7.64     139
7.66     142
7.68     145
7.7      150
7.72     153
7.74     155
7.76     154
7.78     152
7.8      148
7.82     145
7.84     142
7.86     141
7.88     142
7.9      143
7.92     146
7.94     149
7.96     152
7.98     153
8.0      154
8.02     154
8.04     154
8.06     154
8.08     156
8.1      159
8.12     164
8.14     172
8.16     179
8.18     187
8.2      192
8.22     195
8.24     196
8.26     194
8.28     191
8.3      188
8.32     184
8.34     179
8.36     175
8.38     169
8.4      164
8.42     160
8.44     157
8.46     157
8.48     160
8.5      164
8.52     170
8.54     174
8.56     176
8.58     175
8.6      172
8.62     167
8.64     162
8.66     159
8.68     158
8.7      159
8.72     161
8.74     164
8.76     165
8.78     166
8.8      166
8.82     165
8.84     163
8.86     163
8.88     164
8.9      167
8.92     170
8.94     173
8.96     177
8.98     180
9.0      181
9.02     182
9.04     183
9.06     184
9.08     186
9.1      188
9.12     192
9.14     195
9.16     196
9.18     196
9.2      192
9.22     186
9.24     179
9.26     171
9.28     164
9.3      158
9.32     154
9.34     151
9.36     148
9.38     146
9.4      145
9.42     144
9.44     144
9.46     146
9.48     149
9.5      153
9.52     157
9.54     160
9.56     161
9.58     162
9.6      161
9.62     161
9.64     162
9.66     165
9.68     169
9.7      174
9.72     180
9.74     186
9.76     191
9.78     194
9.8      196
9.82     195
9.84     191
9.86     184
9.88     176
9.9      167
9.92     158
9.94     152
9.96     148
9.98     147
10.0     149
10.02    152
10.04    154
10.06    156
10.08    155
10.1     152
10.12    147
10.14    142
10.16    138
10.18    135
10.2     135
10.22    135
10.24    137
10.26    140
10.28    142
10.3     143
10.32    143
10.34    141
10.36    138
10.38    134
10.4     131
10.42    129
10.44    128
10.46    129
10.48    131
10.5     135
10.52    139
10.54    142
10.56    145
10.58    147
10.6     148
10.62    147
10.64    145
10.66    141
10.68    137
10.7     132
10.72    128
10.74    125
10.76    121
10.78    118
10.8     114
10.82    110
10.84    106
10.86    103
10.88    102
10.9     104
10.92    110
10.94    118
10.96    128
10.98    139
11.0     148
11.02    156
11.04    161
11.06    164
11.08    164
11.1     163
11.12    160
11.14    157
11.16    152
11.18    146
11.2     139
11.22    133
11.24    127
11.26    123
11.28    120
11.3     119
11.32    120
11.34    123
11.36    129
11.38    135
11.4     142
11.42    149
11.44    154
11.46    155
11.48    154
11.5     149
11.52    141
11.54    132
11.56    122
11.58    114
11.6     109
11.62    106
11.64    106
11.66    108
11.68    112
11.7     117
11.72    122
11.74    128
11.76    134
11.78    141
11.8     149
11.82    157
11.84    165
11.86    171
11.88    176
11.9     176
11.92    173
11.94    167
11.96    158
11.98    147
12.0     136
12.02    125
12.04    116
12.06    108
12.08    102
12.1     99
12.12    97
12.14    97
12.16    97
12.18    97
12.2     95
12.22    91
12.24    85
12.26    78
12.28    71
12.3     67
12.32    67
12.34    71
12.36    80
12.38    90
12.4     101
12.42    111
12.44    117
12.46    119
12.48    118
12.5     114
12.52    108
12.54    102
12.56    96
12.58    89
12.6     83
12.62    78
12.64    73
12.66    68
12.68    65
12.7     64
12.72    66
12.74    69
12.76    73
12.78    78
12.8     82
12.82    84
12.84    84
12.86    83
12.88    81
12.9     80
12.92    80
12.94    81
12.96    84
12.98    87
13.0     89
13.02    90
13.04    90
13.06    87
13.08    82
13.1     78
13.12    74
13.14    71
13.16    72
13.18    75
13.2     80
13.22    86
13.24    93
13.26    99
13.28    103
13.3     106
13.32    106
13.34    104
13.36    100
13.38    94
13.4     88
13.42    82
13.44    77
13.46    73
13.48    70
13.5     68
13.52    67
13.54    65
13.56    64
13.58    63
13.6     63
13.62    65
13.64    68
13.66    73
13.68    79
13.7     85
13.72    89
13.74    92
13.76    92
13.78    89
13.8     85
13.82    81
13.84    78
13.86    77
13.88    79
13.9     84
13.92    91
13.94    99
13.96    105
13.98    110
14.0     111
14.02    110
14.04    105
14.06    100
14.08    94
14.1     90
14.12    87
14.14    87
14.16    88
14.18    90
14.2     92
14.22    93
14.24    93
14.26    90
14.28    86
14.3     80
14.32    73
14.34    67
14.36    62
14.38    59
14.4     59
14.42    61
14.44    65
14.46    70
14.48    74
14.5     78
14.52    80
14.54    82
14.56    83
14.58    84
14.6     85
14.62    86
14.64    88
14.66    90
14.68    92
14.7     95
14.72    97
14.74    99
14.76    99
14.78    98
14.8     96
14.82    92
14.84    87
14.86    81
14.88    76
14.9     71
14.92    67
14.94    66
14.96    66
14.98    69
15.0     74
15.02    82
15.04    90
15.06    98
15.08    106
15.1     112
15.12    117
15.14    119
15.16    121
15.18    124
15.2     127
15.22    131
15.24    136
15.26    142
15.28    147
15.3     151
15.32    153
15.34    154
15.36    154
15.38    153
15.4     153
15.42    153
15.44    154
15.46    155
15.48    154
15.5     150
15.52    143
15.54    134
15.56    123
15.58    114
15.6     107
15.62    103
15.64    103
15.66    105
15.68    108
15.7     111
15.72    113
15.74    114
15.76    114
15.78    113
15.8     112
15.82    112
15.84    111
15.86    111
15.88    109
15.9     108
15.92    106
15.94    104
15.96    103
15.98    103
16.0     104
16.02    107
16.04    110
16.06    115
16.08    120
16.1     125
16.12    129
16.14    133
16.16    136
16.18    136
16.2     135
16.22    133
16.24    128
16.26    124
16.28    120
16.3     118
16.32    117
16.34    117
16.36    116
16.38    114
16.4     110
16.42    103
16.44    96
16.46    89
16.48    84
16.5     82
16.52    84
16.54    90
16.56    97
16.58    105
16.6     112
16.62    115
16.64    115
16.66    110
16.68    103
16.7     94
16.72    86
16.74    79
16.76    75
16.78    72
16.8     71
16.82    69
16.84    67
16.86    64
16.88    61
16.9     58
16.92    57
16.94    58
16.96    63
16.98    70
17.0     77
17.02    84
17.04    88
17.06    88
17.08    86
17.1     81
17.12    75
17.14    71
17.16    71
17.18    74
17.2     81
17.22    91
17.24    102
17.26    111
17.28    118
17.3     122
17.32    123
17.34    121
17.36    117
17.38    112
17.4     106
17.42    99
17.44    92
17.46    85
17.48    79
17.5     76
17.52    76
17.54    79
17.56    84
17.58    92
17.6     102
17.62    112
17.64    122
17.66    131
17.68    140
17.7     149
17.72    156
17.74    163
17.76    170
17.78    174
17.8     177
17.82    177
17.84    177
17.86    176
17.88    176
17.9     175
17.92    175
17.94    174
17.96    173
17.98    170
18.0     165
18.02    157
18.04    146
18.06    132
18.08    115
18.1     96
18.12    78
18.14    62
18.16    51
18.18    47
18.2     51
18.22    61
18.24    76
18.26    91
18.28    104
18.3     113
18.32    117
18.34    116
18.36    113
18.38    108
18.4     103
18.42    98
18.44    95
18.46    91
18.48    86
18.5     81
18.52    76
18.54    73
18.56    71
18.58    73
18.6     78
18.62    85
18.64    92
18.66    99
18.68    104
18.7     106
18.72    105
18.74    104
18.76    102
18.78    103
18.8     108
18.82    118
18.84    133
18.86    154
18.88    181
18.9     212
18.92    247
18.94    286
18.96    328
18.98    371
19.0     413
19.02    450
19.04    479
19.06    497
19.08    501
19.1     490
19.12    467
19.14    432
19.16    389
19.18    342
19.2     295
19.22    249
19.24    207
19.26    171
19.28    141
19.3     118
19.32    100
19.34    88
19.36    80
19.38    75
19.4     71
19.42    68
19.44    65
19.46    62
19.48    60
19.5     60
19.52    62
19.54    66
19.56    72
19.58    80
19.6     88
19.62    96
19.64    103
19.66    107
19.68    107
19.7     103
19.72    95
19.74    84
19.76    73
19.78    63
19.8     56
19.82    53
19.84    55
19.86    59
19.88    65
19.9     69
19.92    71
19.94    71
19.96    70
19.98    69
20.0     70
20.02    72
20.04    76
20.06    79
20.08    80
20.1     78
20.12    73
20.14    68
20.16    63
20.18    61
20.2     64
20.22    69
20.24    75
20.26    82
20.28    85
20.3     87
20.32    86
20.34    85
20.36    85
20.38    86
20.4     89
20.42    92
20.44    93
20.46    93
20.48    90
20.5     87
20.52    84
20.54    84
20.56    88
20.58    95
20.6     104
20.62    114
20.64    122
20.66    127
20.68    128
20.7     126
20.72    122
20.74    119
20.76    118
20.78    120
20.8     123
20.82    128
20.84    132
20.86    134
20.88    134
20.9     132
20.92    128
20.94    123
20.96    119
20.98    116
21.0     113
21.02    112
21.04    112
21.06    113
21.08    114
21.1     115
21.12    116
21.14    117
21.16    118
21.18    118
21.2     118
21.22    119
21.24    121
21.26    122
21.28    122
21.3     120
21.32    117
21.34    112
21.36    107
21.38    102
21.4     99
21.42    99
21.44    102
21.46    107
21.48    112
21.5     116
21.52    119
21.54    121
21.56    121
21.58    120
21.6     119
21.62    119
21.64    120
21.66    123
21.68    126
21.7     130
21.72    135
21.74    139
21.76    143
21.78    145
21.8     144
21.82    141
21.84    136
21.86    129
21.88    121
21.9     114
21.92    108
21.94    106
21.96    107
21.98    111
22.0     119
22.02    130
22.04    143
22.06    156
22.08    170
22.1     181
22.12    190
22.14    193
22.16    190
22.18    180
22.2     164
22.22    142
22.24    120
22.26    101
22.28    88
22.3     83
22.32    86
22.34    97
22.36    112
22.38    127
22.4     140
22.42    149
22.44    153
22.46    153
22.48    150
22.5     147
22.52    145
22.54    144
22.56    144
22.58    145
22.6     143
22.62    138
22.64    131
22.66    121
22.68    113
22.7     107
22.72    107
22.74    112
22.76    121
22.78    131
22.8     139
22.82    142
22.84    138
22.86    128
22.88    115
22.9     101
22.92    89
22.94    81
22.96    79
22.98    82
23.0     90
23.02    99
23.04    107
23.06    114
23.08    118
23.1     117
23.12    114
23.14    110
23.16    105
23.18    102
23.2     101
23.22    102
23.24    104
23.26    104
23.28    103
23.3     100
23.32    96
23.34    93
23.36    90
23.38    88
23.4     88
23.42    88
23.44    87
23.46    86
23.48    85
23.5     84
23.52    84
23.54    86
23.56    89
23.58    92
23.6     93
23.62    92
23.64    88
23.66    82
23.68    75
23.7     71
23.72    69
23.74    71
23.76    77
23.78    85
23.8     94
23.82    104
23.84    113
23.86    120
23.88    125
23.9     127
23.92    126
23.94    122
23.96    115
23.98    106
24.0     98
24.02    91
24.04    88
24.06    88
24.08    90
24.1     93
24.12    97
24.14    99
24.16    101
24.18    102
24.2     103
24.22    104
24.24    105
24.26    105
24.28    103
24.3     98
24.32    92
24.34    84
24.36    77
24.38    71
24.4     69
24.42    71
24.44    76
24.46    83
24.48    91
24.5     98
24.52    103
24.54    106
24.56    107
24.58    106
24.6     104
24.62    103
24.64    101
24.66    99
24.68    97
24.7     93
24.72    89
24.74    85
24.76    80
24.78    78
24.8     77
24.82    80
24.84    85
24.86    91
24.88    98
24.9     102
24.92    104
24.94    104
24.96    104
24.98    104
25.0     105
25.02    107
25.04    111
25.06    116
25.08    120
25.1     123
25.12    124
25.14    124
25.16    122
25.18    120
25.2     117
25.22    114
25.24    112
25.26    111
25.28    111
25.3     112
25.32    113
25.34    112
25.36    110
25.38    107
25.4     103
25.42    100
25.44    99
25.46    100
25.48    104
25.5     112
25.52    121
25.54    130
25.56    138
25.58    141
25.6     141
25.62    136
25.64    127
25.66    116
25.68    105
25.7     96
25.72    91
25.74    90
25.76    94
25.78    101
25.8     110
25.82    118
25.84    125
25.86    129
25.88    130
25.9     127
25.92    123
25.94    117
25.96    113
25.98    110
26.0     109
26.02    111
26.04    114
26.06    119
26.08    124
26.1     126
26.12    126
26.14    121
26.16    114
26.18    106
26.2     97
26.22    90
26.24    88
26.26    90
26.28    97
26.3     107
26.32    120
26.34    132
26.36    143
26.38    151
26.4     156
26.42    157
26.44    155
26.46    152
26.48    147
26.5     143
26.52    138
26.54    135
26.56    134
26.58    135
26.6     139
26.62    144
26.64    150
26.66    157
26.68    162
26.7     167
26.72    170
26.74    172
26.76    173
26.78    172
26.8     169
26.82    164
26.84    155
26.86    144
26.88    132
26.9     122
26.92    117
26.94    115
26.96    119
26.98    125
27.0     132
27.02    137
27.04    141
27.06    142
27.08    142
27.1     141
27.12    140
27.14    139
27.16    140
27.18    141
27.2     143
27.22    144
27.24    144
27.26    143
27.28    140
27.3     135
27.32    128
27.34    118
27.36    107
27.38    97
27.4     89
27.42    85
27.44    86
27.46    90
27.48    96
27.5     100
27.52    101
27.54    97
27.56    89
27.58    79
27.6     71
27.62    67
27.64    68
27.66    74
27.68    83
27.7     91
27.72    95
27.74    94
27.76    87
27.78    75
27.8     62
27.82    50
27.84    41
27.86    38
27.88    42
27.9     52
27.92    66
27.94    83
27.96    98
27.98    108
28.0     111
28.02    105
28.04    93
28.06    76
28.08    60
28.1     46
28.12    38
28.14    36
28.16    41
28.18    48
28.2     57
28.22    65
28.24    69
28.26    68
28.28    65
28.3     59
28.32    53
28.34    49
28.36    48
28.38    50
28.4     53
28.42    56
28.44    58
28.46    58
28.48    55
28.5     51
28.52    46
28.54    44
28.56    45
28.58    50
28.6     58
28.62    68
28.64    79
28.66    90
28.68    101
28.7     110
28.72    118
28.74    124
28.76    129
28.78    131
28.8     130
28.82    126
28.84    119
28.86    112
28.88    106
28.9     103
28.92    103
28.94    107
28.96    112
28.98    116
29.0     117
29.02    116
29.04    111
29.06    107
29.08    107
29.1     114
29.12    127
29.14    147
29.16    171
29.18    193
29.2     210
29.22    220
29.24    222
29.26    217
29.28    210
29.3     205
29.32    206
29.34    217
29.36    236
29.38    263
29.4     294
29.42    325
29.44    352
29.46    373
29.48    386
29.5     395
29.52    400
29.54    407
29.56    416
29.58    431
29.6     451
29.62    476
29.64    505
29.66    536
29.68    566
29.7     595
29.72    619
29.74    639
29.76    653
29.78    660
29.8     661
29.82    658
29.84    652
29.86    645
29.88    639
29.9     635
29.92    633
29.94    634
29.96    636
29.98    639
30.0     640
30.02    638
30.04    634
30.06    625
30.08    613
30.1     599
30.12    584
30.14    571
30.16    561
30.18    556
30.2     555
30.22    559
30.24    564
30.26    569
30.28    571
30.3     570
30.32    565
30.34    559
30.36    554
30.38    550
30.4     549
30.42    550
30.44    552
30.46    553
30.48    551
30.5     545
30.52    536
30.54    527
30.56    519
30.58    515
30.6     516
30.62    523
30.64    535
30.66    548
30.68    561
30.7     571
30.72    578
30.74    580
30.76    580
30.78    579
30.8     580
30.82    583
30.84    592
30.86    604
30.88    620
30.9     637
30.92    653
30.94    665
30.96    673
30.98    678
31.0     679
31.02    681
31.04    684
31.06    692
31.08    703
31.1     718
31.12    736
31.14    752
31.16    767
31.18    778
31.2     784
31.22    786
31.24    785
31.26    783
31.28    781
31.3     780
31.32    781
31.34    784
31.36    788
31.38    791
31.4     792
31.42    791
31.44    787
31.46    780
31.48    772
31.5     763
31.52    753
31.54    741
31.56    728
31.58    713
31.6     696
31.62    678
31.64    661
31.66    644
31.68    631
31.7     620
31.72    613
31.74    607
31.76    600
31.78    591
31.8     578
31.82    561
31.84    539
31.86    517
31.88    496
31.9     479
31.92    468
31.94    460
31.96    455
31.98    448
32.0     437
32.02    421
32.04    400
32.06    377
32.08    356
32.1     338
32.12    327
32.14    323
32.16    323
32.18    327
32.2     329
32.22    329
32.24    324
32.26    315
32.28    303
32.3     292
32.32    286
32.34    287
32.36    296
32.38    314
32.4     336
32.42    360
32.44    382
32.46    398
32.48    407
32.5     409
32.52    407
32.54    403
32.56    398
32.58    395
32.6     394
32.62    393
32.64    390
32.66    382
32.68    369
32.7     349
32.72    323
32.74    292
32.76    261
32.78    233
32.8     213
32.82    202
32.84    201
32.86    208
32.88    219
32.9     228
32.92    232
32.94    228
32.96    218
32.98    203
33.0     189
33.02    179
33.04    173
33.06    172
33.08    175
33.1     177
33.12    179
33.14    178
33.16    176
33.18    174
33.2     172
33.22    170
33.24    170
33.26    169
33.28    166
33.3     163
33.32    160
33.34    155
33.36    151
33.38    147
33.4     143
33.42    137
33.44    130
33.46    123
33.48    117
33.5     113
33.52    113
33.54    116
33.56    123
33.58    132
33.6     141
33.62    150
33.64    156
33.66    161
33.68    163
33.7     162
33.72    158
33.74    152
33.76    143
33.78    131
33.8     119
33.82    107
33.84    96
33.86    88
33.88    81
33.9     76
33.92    72
33.94    70
33.96    68
33.98    69
34.0     73
34.02    80
34.04    91
34.06    104
34.08    117
34.1     127
34.12    133
34.14    133
34.16    129
34.18    122
34.2     114
34.22    108
34.24    105
34.26    106
34.28    109
34.3     113
34.32    118
34.34    122
34.36    126
34.38    130
34.4     134
34.42    140
34.44    146
34.46    152
34.48    156
34.5     156
34.52    153
34.54    149
34.56    143
34.58    139
34.6     138
34.62    139
34.64    142
34.66    147
34.68    151
34.7     154
34.72    154
34.74    152
34.76    148
34.78    142
34.8     136
34.82    130
34.84    125
34.86    120
34.88    116
34.9     112
34.92    108
34.94    104
34.96    101
34.98    98
35.0     98
35.02    98
35.04    100
35.06    101
35.08    101
35.1     100
35.12    96
35.14    92
35.16    89
35.18    87
35.2     87
35.22    89
35.24    92
35.26    93
35.28    90
35.3     84
35.32    76
35.34    67
35.36    61
35.38    60
35.4     66
35.42    79
35.44    94
35.46    108
35.48    117
35.5     117
35.52    109
35.54    94
35.56    77
35.58    64
35.6     56
35.62    57
35.64    64
35.66    75
35.68    86
35.7     93
35.72    95
35.74    95
35.76    95
35.78    99
35.8     111
35.82    129
35.84    152
35.86    175
35.88    192
35.9     201
35.92    199
35.94    190
35.96    176
35.98    162
36.0     150
36.02    142
36.04    137
36.06    134
36.08    133
36.1     133
36.12    134
36.14    136
36.16    140
36.18    145
36.2     148
36.22    147
36.24    142
36.26    133
36.28    121
36.3     110
36.32    104
36.34    104
36.36    110
36.38    119
36.4     129
36.42    136
36.44    136
36.46    131
36.48    123
36.5     113
36.52    107
36.54    105
36.56    110
36.58    120
36.6     133
36.62    147
36.64    159
36.66    170
36.68    177
36.7     183
36.72    186
36.74    188
36.76    187
36.78    184
36.8     177
36.82    168
36.84    158
36.86    149
36.88    144
36.9     143
36.92    145
36.94    150
36.96    156
36.98    163
37.0     169
37.02    175
37.04    182
37.06    190
37.08    200
37.1     209
37.12    217
37.14    222
37.16    222
37.18    220
37.2     216
37.22    213
37.24    213
37.26    216
37.28    223
37.3     231
37.32    239
37.34    246
37.36    250
37.38    253
37.4     256
37.42    258
37.44    261
37.46    265
37.48    268
37.5     272
37.52    278
37.54    286
37.56    300
37.58    319
37.6     343
37.62    369
37.64    394
37.66    414
37.68    427
37.7     431
37.72    428
37.74    423
37.76    419
37.78    423
37.8     435
37.82    458
37.84    490
37.86    531
37.88    577
37.9     626
37.92    677
37.94    726
37.96    773
37.98    815
38.0     852
38.02    881
38.04    902
38.06    912
38.08    911
38.1     899
38.12    875
38.14    841
38.16    798
38.18    750
38.2     701
38.22    655
38.24    614
38.26    580
38.28    554
38.3     534
38.32    518
38.34    502
38.36    485
38.38    467
38.4     447
38.42    429
38.44    414
38.46    404
38.48    399
38.5     399
38.52    400
38.54    398
38.56    393
38.58    381
38.6     364
38.62    342
38.64    319
38.66    299
38.68    284
38.7     275
38.72    274
38.74    278
38.76    282
38.78    285
38.8     282
38.82    273
38.84    258
38.86    239
38.88    219
38.9     202
38.92    190
38.94    183
38.96    182
38.98    183
39.0     186
39.02    187
39.04    186
39.06    182
39.08    178
39.1     175
39.12    173
39.14    175
39.16    181
39.18    188
39.2     197
39.22    204
39.24    208
39.26    206
39.28    201
39.3     191
39.32    181
39.34    173
39.36    169
39.38    172
39.4     183
39.42    199
39.44    218
39.46    234
39.48    243
39.5     242
39.52    229
39.54    206
39.56    178
39.58    149
39.6     125
39.62    111
39.64    109
39.66    117
39.68    132
39.7     150
39.72    166
39.74    178
39.76    184
39.78    184
39.8     181
39.82    176
39.84    173
39.86    171
39.88    172
39.9     173
39.92    172
39.94    167
39.96    157
39.98    142
40.0     123
40.02    105
40.04    91
40.06    85
40.08    88
40.1     101
40.12    120
40.14    140
40.16    157
40.18    167
40.2     169
40.22    163
40.24    152
40.26    141
40.28    133
40.3     130
40.32    131
40.34    134
40.36    137
40.38    137
40.4     132
40.42    123
40.44    112
40.46    102
40.48    96
40.5     95
40.52    99
40.54    107
40.56    113
40.58    116
40.6     114
40.62    107
40.64    96
40.66    86
40.68    79
40.7     77
40.72    80
40.74    86
40.76    93
40.78    96
40.8     95
40.82    90
40.84    82
40.86    73
40.88    68
40.9     67
40.92    70
40.94    77
40.96    86
40.98    93
41.0     100
41.02    103
41.04    106
41.06    108
41.08    110
41.1     112
41.12    115
41.14    115
41.16    114
41.18    110
41.2     104
41.22    96
41.24    89
41.26    85
41.28    83
41.3     84
41.32    87
41.34    89
41.36    89
41.38    86
41.4     79
41.42    69
41.44    59
41.46    52
41.48    49
41.5     52
41.52    60
41.54    72
41.56    86
41.58    99
41.6     108
41.62    112
41.64    110
41.66    103
41.68    94
41.7     85
41.72    79
41.74    78
41.76    82
41.78    91
41.8     101
41.82    109
41.84    112
41.86    106
41.88    94
41.9     78
41.92    61
41.94    47
41.96    39
41.98    39
42.0     44
42.02    51
42.04    58
42.06    62
42.08    63
42.1     61
42.12    58
42.14    57
42.16    58
42.18    62
42.2     68
42.22    74
42.24    79
42.26    80
42.28    77
42.3     71
42.32    63
42.34    56
42.36    53
42.38    55
42.4     64
42.42    78
42.44    94
42.46    108
42.48    116
42.5     115
42.52    106
42.54    89
42.56    69
42.58    49
42.6     35
42.62    29
42.64    32
42.66    43
42.68    61
42.7     83
42.72    104
42.74    122
42.76    133
42.78    136
42.8     131
42.82    119
42.84    103
42.86    86
42.88    73
42.9     66
42.92    66
42.94    70
42.96    76
42.98    79
43.0     78
43.02    71
43.04    59
43.06    46
43.08    35
43.1     30
43.12    32
43.14    40
43.16    52
43.18    64
43.2     72
43.22    74
43.24    69
43.26    59
43.28    48
43.3     39
43.32    38
43.34    46
43.36    63
43.38    87
43.4     114
43.42    139
43.44    156
43.46    161
43.48    155
43.5     139
43.52    115
43.54    88
43.56    63
43.58    43
43.6     30
43.62    26
43.64    31
43.66    43
43.68    59
43.7     78
43.72    96
43.74    109
43.76    114
43.78    111
43.8     101
43.82    87
43.84    73
43.86    64
43.88    65
43.9     74
43.92    91
43.94    110
43.96    126
43.98    133
44.0     130
44.02    117
44.04    98
44.06    77
44.08    60
44.1     48
44.12    44
44.14    45
44.16    49
44.18    54
44.2     59
44.22    64
44.24    69
44.26    75
44.28    82
44.3     89
44.32    95
44.34    96
44.36    93
44.38    85
44.4     73
44.42    59
44.44    48
44.46    42
44.48    42
44.5     49
44.52    60
44.54    74
44.56    87
44.58    96
44.6     102
44.62    102
44.64    99
44.66    92
44.68    84
44.7     73
44.72    62
44.74    50
44.76    39
44.78    27
44.8     19
44.82    14
44.84    14
44.86    21
44.88    34
44.9     51
44.92    69
44.94    85
44.96    95
44.98    97
45.0     91
45.02    77
45.04    58
45.06    40
45.08    26
45.1     22
45.12    28
45.14    46
45.16    71
45.18    100
45.2     127
45.22    145
45.24    150
45.26    143
45.28    124
45.3     96
45.32    67
45.34    41
45.36    23
45.38    14
45.4     16
45.42    26
45.44    42
45.46    58
45.48    72
45.5     80
45.52    82
45.54    79
45.56    70
45.58    61
45.6     52
45.62    46
45.64    46
45.66    51
45.68    61
45.7     73
45.72    84
45.74    94
45.76    99
45.78    99
45.8     96
45.82    90
45.84    83
45.86    77
45.88    73
45.9     73
45.92    77
45.94    82
45.96    88
45.98    94
46.0     99
46.02    101
46.04    101
46.06    99
46.08    96
46.1     92
46.12    86
46.14    78
46.16    70
46.18    63
46.2     58
46.22    57
46.24    62
46.26    74
46.28    90
46.3     107
46.32    122
46.34    132
46.36    134
46.38    128
46.4     117
46.42    103
46.44    90
46.46    83
46.48    83
46.5     90
46.52    102
46.54    116
46.56    129
46.58    135
46.6     134
46.62    125
46.64    112
46.66    97
46.68    86
46.7     80
46.72    82
46.74    91
46.76    105
46.78    120
46.8     133
46.82    142
46.84    146
46.86    147
46.88    146
46.9     145
46.92    147
46.94    152
46.96    160
46.98    168
47.0     174
47.02    176
47.04    173
47.06    167
47.08    159
47.1     152
47.12    149
47.14    152
47.16    161
47.18    174
47.2     190
47.22    205
47.24    218
47.26    226
47.28    229
47.3     230
47.32    230
47.34    229
47.36    228
47.38    228
47.4     228
47.42    226
47.44    224
47.46    222
47.48    221
47.5     223
47.52    229
47.54    238
47.56    249
47.58    259
47.6     266
47.62    268
47.64    264
47.66    254
47.68    242
47.7     230
47.72    222
47.74    218
47.76    219
47.78    223
47.8     229
47.82    233
47.84    235
47.86    232
47.88    225
47.9     215
47.92    204
47.94    196
47.96    193
47.98    195
48.0     205
48.02    219
48.04    237
48.06    255
48.08    271
48.1     280
48.12    283
48.14    277
48.16    265
48.18    249
48.2     229
48.22    210
48.24    192
48.26    178
48.28    166
48.3     159
48.32    156
48.34    157
48.36    162
48.38    172
48.4     184
48.42    196
48.44    207
48.46    213
48.48    214
48.5     207
48.52    195
48.54    180
48.56    164
48.58    152
48.6     145
48.62    146
48.64    152
48.66    163
48.68    174
48.7     183
48.72    187
48.74    187
48.76    181
48.78    173
48.8     164
48.82    157
48.84    152
48.86    152
48.88    156
48.9     164
48.92    175
48.94    188
48.96    201
48.98    213
49.0     223
49.02    230
49.04    234
49.06    234
49.08    229
49.1     221
49.12    210
49.14    195
49.16    179
49.18    163
49.2     150
49.22    141
49.24    138
49.26    141
49.28    152
49.3     167
49.32    184
49.34    203
49.36    219
49.38    232
49.4     240
49.42    243
49.44    242
49.46    238
49.48    232
49.5     225
49.52    220
49.54    217
49.56    216
49.58    217
49.6     219
49.62    221
49.64    221
49.66    219
49.68    215
49.7     210
49.72    205
49.74    202
49.76    202
49.78    205
49.8     213
49.82    223
49.84    235
49.86    248
49.88    260
49.9     270
49.92    277
49.94    280
49.96    277
49.98    269
50.0     258
50.02    246
50.04    237
50.06    232
50.08    234
50.1     243
50.12    257
50.14    274
50.16    289
50.18    300
50.2     306
50.22    305
50.24    298
50.26    287
50.28    272
50.3     257
50.32    244
50.34    234
50.36    231
50.38    235
50.4     247
50.42    265
50.44    287
50.46    309
50.48    328
50.5     338
50.52    337
50.54    325
50.56    306
50.58    283
50.6     262
50.62    249
50.64    246
50.66    254
50.68    271
50.7     291
50.72    309
50.74    321
50.76    324
50.78    318
50.8     305
50.82    287
50.84    268
50.86    251
50.88    238
50.9     231
50.92    228
50.94    230
50.96    234
50.98    238
51.0     241
51.02    240
51.04    237
51.06    233
51.08    228
51.1     226
51.12    228
51.14    236
51.16    249
51.18    266
51.2     286
51.22    305
51.24    320
51.26    330
51.28    335
51.3     335
51.32    332
51.34    330
51.36    330
51.38    334
51.4     345
51.42    363
51.44    386
51.46    412
51.48    438
51.5     461
51.52    479
51.54    489
51.56    493
51.58    491
51.6     486
51.62    481
51.64    478
51.66    480
51.68    488
51.7     500
51.72    514
51.74    529
51.76    542
51.78    550
51.8     553
51.82    551
51.84    546
51.86    540
51.88    536
51.9     537
51.92    544
51.94    556
51.96    571
51.98    586
52.0     596
52.02    599
52.04    593
52.06    579
52.08    560
52.1     540
52.12    522
52.14    510
52.16    505
52.18    508
52.2     517
52.22    530
52.24    543
52.26    554
52.28    561
52.3     563
52.32    561
52.34    555
52.36    549
52.38    544
52.4     540
52.42    538
52.44    539
52.46    540
52.48    541
52.5     540
52.52    538
52.54    534
52.56    528
52.58    521
52.6     512
52.62    500
52.64    486
52.66    470
52.68    453
52.7     436
52.72    421
52.74    408
52.76    400
52.78    395
52.8     393
52.82    393
52.84    395
52.86    396
52.88    396
52.9     396
52.92    394
52.94    392
52.96    390
52.98    388
53.0     385
53.02    382
53.04    379
53.06    376
53.08    373
53.1     371
53.12    371
53.14    374
53.16    378
53.18    385
53.2     392
53.22    399
53.24    405
53.26    407
53.28    405
53.3     399
53.32    390
53.34    380
53.36    369
53.38    361
53.4     354
53.42    350
53.44    349
53.46    350
53.48    352
53.5     354
53.52    356
53.54    356
53.56    355
53.58    352
53.6     348
53.62    344
53.64    342
53.66    342
53.68    345
53.7     351
53.72    360
53.74    371
53.76    381
53.78    389
53.8     395
53.82    399
53.84    401
53.86    402
53.88    403
53.9     405
53.92    409
53.94    414
53.96    419
53.98    423
54.0     425
54.02    423
54.04    416
54.06    406
54.08    394
54.1     381
54.12    371
54.14    365
54.16    365
54.18    370
54.2     379
54.22    390
54.24    400
54.26    406
54.28    408
54.3     408
54.32    406
54.34    405
54.36    406
54.38    412
54.4     420
54.42    430
54.44    440
54.46    448
54.48    452
54.5     453
54.52    452
54.54    451
54.56    452
54.58    456
54.6     463
54.62    472
54.64    482
54.66    493
54.68    504
54.7     514
54.72    525
54.74    537
54.76    550
54.78    565
54.8     578
54.82    589
54.84    594
54.86    593
54.88    585
54.9     571
54.92    553
54.94    534
54.96    519
54.98    509
55.0     508
55.02    516
55.04    532
55.06    553
55.08    574
55.1     592
55.12    603
55.14    605
55.16    596
55.18    576
55.2     548
55.22    516
55.24    483
55.26    455
55.28    435
55.3     427
55.32    431
55.34    445
55.36    465
55.38    487
55.4     504
55.42    513
55.44    512
55.46    499
55.48    478
55.5     450
55.52    420
55.54    391
55.56    367
55.58    349
55.6     339
55.62    336
55.64    340
55.66    349
55.68    360
55.7     372
55.72    380
55.74    384
55.76    379
55.78    366
55.8     345
55.82    318
55.84    290
55.86    263
55.88    243
55.9     231
55.92    228
55.94    231
55.96    240
55.98    250
56.0     259
56.02    263
56.04    262
56.06    255
56.08    243
56.1     229
56.12    214
56.14    202
56.16    194
56.18    192
56.2     195
56.22    203
56.24    213
56.26    222
56.28    225
56.3     221
56.32    208
56.34    186
56.36    160
56.38    131
56.4     105
56.42    86
56.44    77
56.46    81
56.48    97
56.5     123
56.52    156
56.54    189
56.56    217
56.58    236
56.6     243
56.62    236
56.64    218
56.66    194
56.68    169
56.7     147
56.72    132
56.74    126
56.76    127
56.78    133
56.8     139
56.82    144
56.84    143
56.86    136
56.88    125
56.9     111
56.92    98
56.94    89
56.96    86
56.98    91
57.0     102
57.02    117
57.04    133
57.06    148
57.08    157
57.1     161
57.12    158
57.14    150
57.16    139
57.18    127
57.2     115
57.22    104
57.24    97
57.26    93
57.28    94
57.3     100
57.32    110
57.34    123
57.36    137
57.38    149
57.4     156
57.42    159
57.44    156
57.46    150
57.48    143
57.5     135
57.52    130
57.54    127
57.56    125
57.58    125
57.6     123
57.62    121
57.64    117
57.66    112
57.68    106
57.7     101
57.72    97
57.74    94
57.76    94
57.78    95
57.8     97
57.82    99
57.84    101
57.86    104
57.88    108
57.9     113
57.92    118
57.94    125
57.96    133
57.98    144
58.0     157
58.02    171
58.04    184
58.06    195
58.08    200
58.1     198
58.12    190
58.14    177
58.16    162
58.18    150
58.2     144
58.22    145
58.24    154
58.26    167
58.28    182
58.3     195
58.32    203
58.34    205
58.36    199
58.38    187
58.4     170
58.42    150
58.44    130
58.46    112
58.48    98
58.5     90
58.52    90
58.54    98
58.56    114
58.58    136
58.6     159
58.62    179
58.64    192
58.66    193
58.68    182
58.7     160
58.72    130
58.74    98
58.76    69
58.78    50
58.8     42
58.82    47
58.84    63
58.86    86
58.88    109
58.9     127
58.92    137
58.94    136
58.96    125
58.98    106
59.0     84
59.02    64
59.04    50
59.06    44
59.08    48
59.1     60
59.12    75
59.14    91
59.16    103
59.18    109
59.2     110
59.22    107
59.24    103
59.26    101
59.28    102
59.3     105
59.32    111
59.34    117
59.36    120
59.38    117
59.4     109
59.42    96
59.44    81
59.46    67
59.48    55
59.5     49
59.52    48
59.54    52
59.56    60
59.58    70
59.6     80
59.62    88
59.64    95
59.66    100
59.68    104
59.7     108
59.72    111
59.74    113
59.76    114
59.78    113
59.8     108
59.82    100
59.84    88
59.86    73
59.88    56
59.9     39
59.92    24
59.94    14
59.96    10
59.98    15
60.0     26
60.02    45
60.04    67
60.06    90
60.08    111
60.1     126
60.12    133
60.14    134
60.16    128
60.18    117
60.2     104
60.22    92
60.24    82
60.26    77
60.28    76
60.3     80
60.32    87
60.34    96
60.36    106
60.38    117
60.4     128
60.42    140
60.44    153
60.46    165
60.48    174
60.5     181
60.52    182
60.54    178
60.56    168
60.58    152
60.6     134
60.62    115
60.64    97
60.66    83
60.68    74
60.7     70
60.72    71
60.74    75
60.76    81
60.78    89
60.8     99
60.82    112
60.84    129
60.86    152
60.88    179
60.9     210
60.92    242
60.94    272
60.96    295
60.98    306
61.0     305
61.02    288
61.04    259
61.06    220
61.08    176
61.1     133
61.12    97
61.14    71
61.16    59
61.18    60
61.2     75
61.22    98
61.24    127
61.26    156
61.28    181
61.3     200
61.32    211
61.34    214
61.36    209
61.38    198
61.4     183
61.42    168
61.44    154
61.46    143
61.48    137
61.5     135
61.52    137
61.54    141
61.56    147
61.58    151
61.6     156
61.62    158
61.64    160
61.66    162
61.68    163
61.7     165
61.72    166
61.74    166
61.76    163
61.78    157
61.8     149
61.82    138
61.84    128
61.86    120
61.88    118
61.9     121
61.92    130
61.94    142
61.96    155
61.98    165
62.0     169
62.02    166
62.04    155
62.06    140
62.08    122
62.1     107
62.12    97
62.14    94
62.16    99
62.18    109
62.2     123
62.22    137
62.24    149
62.26    155
62.28    156
62.3     152
62.32    143
62.34    131
62.36    117
62.38    103
62.4     89
62.42    76
62.44    64
62.46    53
62.48    45
62.5     39
62.52    37
62.54    40
62.56    46
62.58    55
62.6     65
62.62    76
62.64    84
62.66    90
62.68    93
62.7     95
62.72    96
62.74    98
62.76    102
62.78    109
62.8     117
62.82    125
62.84    133
62.86    137
62.88    137
62.9     133
62.92    126
62.94    117
62.96    107
62.98    97
63.0     89
63.02    83
63.04    79
63.06    78
63.08    78
63.1     80
63.12    82
63.14    85
63.16    86
63.18    84
63.2     78
63.22    68
63.24    55
63.26    41
63.28    28
63.3     18
63.32    13
63.34    14
63.36    21
63.38    32
63.4     46
63.42    62
63.44    76
63.46    90
63.48    101
63.5     111
63.52    120
63.54    126
63.56    130
63.58    131
63.6     129
63.62    123
63.64    113
63.66    100
63.68    87
63.7     76
63.72    67
63.74    62
63.76    62
63.78    65
63.8     72
63.82    80
63.84    88
63.86    94
63.88    96
63.9     94
63.92    87
63.94    75
63.96    61
63.98    48
64.0     37
64.02    31
64.04    31
64.06    39
64.08    53
64.1     71
64.12    92
64.14    111
64.16    128
64.18    139
64.2     144
64.22    142
64.24    135
64.26    124
64.28    109
64.3     94
64.32    80
64.34    68
64.36    60
64.38    56
64.4     56
64.42    59
64.44    66
64.46    76
64.48    88
64.5     102
64.52    116
64.54    130
64.56    142
64.58    150
64.6     156
64.62    156
64.64    151
64.66    142
64.68    129
64.7     113
64.72    96
64.74    79
64.76    67
64.78    59
64.8     57
64.82    61
64.84    70
64.86    83
64.88    96
64.9     107
64.92    114
64.94    116
64.96    114
64.98    107
65.0     98
65.02    88
65.04    80
65.06    75
65.08    72
65.1     71
65.12    73
65.14    75
65.16    77
65.18    78
65.2     79
65.22    80
65.24    81
65.26    82
65.28    83
65.3     84
65.32    84
65.34    83
65.36    81
65.38    77
65.4     73
65.42    67
65.44    60
65.46    52
65.48    44
65.5     36
65.52    29
65.54    24
65.56    20
65.58    20
65.6     22
65.62    28
65.64    36
65.66    47
65.68    61
65.7     76
65.72    91
65.74    106
65.76    119
65.78    128
65.8     134
65.82    134
65.84    130
65.86    120
65.88    106
65.9     90
65.92    71
65.94    52
65.96    34
65.98    20
66.0     9
66.02    4
66.04    4
66.06    9
66.08    19
66.1     32
66.12    46
66.14    59
66.16    68
66.18    73
66.2     73
66.22    70
66.24    66
66.26    62
66.28    60
66.3     61
66.32    65
66.34    71
66.36    79
66.38    88
66.4     96
66.42    103
66.44    106
66.46    107
66.48    105
66.5     99
66.52    91
66.54    82
66.56    72
66.58    64
66.6     57
66.62    51
66.64    46
66.66    42
66.68    38
66.7     36
66.72    36
66.74    38
66.76    43
66.78    51
66.8     59
66.82    66
66.84    71
66.86    71
66.88    67
66.9     58
66.92    47
66.94    34
66.96    22
66.98    13
67.0     7
67.02    6
67.04    7
67.06    11
67.08    15
67.1     19
67.12    21
67.14    23
67.16    25
67.18    28
67.2     34
67.22    43
67.24    53
67.26    65
67.28    75
67.3     82
67.32    84
67.34    82
67.36    76
67.38    66
67.4     56
67.42    47
67.44    41
67.46    38
67.48    38
67.5     41
67.52    46
67.54    52
67.56    59
67.58    67
67.6     74
67.62    81
67.64    87
67.66    94
67.68    99
67.7     103
67.72    103
67.74    100
67.76    93
67.78    81
67.8     68
67.82    53
67.84    41
67.86    33
67.88    30
67.9     34
67.92    45
67.94    62
67.96    81
67.98    101
68.0     120
68.02    133
68.04    139
68.06    139
68.08    131
68.1     116
68.12    97
68.14    76
68.16    56
68.18    37
68.2     24
68.22    16
68.24    15
68.26    21
68.28    35
68.3     55
68.32    79
68.34    105
68.36    129
68.38    148
68.4     161
68.42    163
68.44    156
68.46    140
68.48    117
68.5     92
68.52    66
68.54    45
68.56    30
68.58    23
68.6     24
68.62    31
68.64    42
68.66    56
68.68    69
68.7     81
68.72    90
68.74    94
68.76    94
68.78    91
68.8     86
68.82    80
68.84    76
68.86    73
68.88    74
68.9     77
68.92    82
68.94    88
68.96    93
68.98    96
69.0     98
69.02    98
69.04    98
69.06    96
69.08    94
69.1     90
69.12    85
69.14    79
69.16    71
69.18    63
69.2     55
69.22    49
69.24    47
69.26    48
69.28    54
69.3     65
69.32    80
69.34    98
69.36    119
69.38    141
69.4     160
69.42    176
69.44    186
69.46    188
69.48    181
69.5     168
69.52    149
69.54    128
69.56    107
69.58    89
69.6     77
69.62    70
69.64    70
69.66    75
69.68    84
69.7     94
69.72    104
69.74    112
69.76    117
69.78    119
69.8     118
69.82    113
69.84    107
69.86    99
69.88    91
69.9     83
69.92    75
69.94    70
69.96    67
69.98    67
70.0     70
70.02    76
70.04    83
70.06    91
70.08    98
70.1     102
70.12    104
70.14    101
70.16    95
70.18    86
70.2     75
70.22    63
70.24    54
70.26    48
70.28    47
70.3     51
70.32    61
70.34    73
70.36    86
70.38    95
70.4     98
70.42    94
70.44    83
70.46    67
70.48    48
70.5     30
70.52    16
70.54    8
70.56    7
70.58    13
70.6     25
70.62    41
70.64    57
70.66    71
70.68    82
70.7     87
70.72    88
70.74    85
70.76    80
70.78    74
70.8     67
70.82    60
70.84    53
70.86    46
70.88    39
70.9     32
70.92    26
70.94    23
70.96    23
70.98    27
71.0     37
71.02    51
71.04    68
71.06    84
71.08    98
71.1     107
71.12    108
71.14    102
71.16    91
71.18    77
71.2     62
71.22    50
71.24    44
71.26    44
71.28    49
71.3     59
71.32    71
71.34    83
71.36    91
71.38    96
71.4     96
71.42    92
71.44    84
71.46    73
71.48    61
71.5     50
71.52    42
71.54    37
71.56    37
71.58    41
71.6     49
71.62    58
71.64    66
71.66    73
71.68    77
71.7     77
71.72    76
71.74    73
71.76    72
71.78    72
71.8     75
71.82    80
71.84    87
71.86    94
71.88    99
71.9     103
71.92    104
71.94    104
71.96    104
71.98    103
72.0     101
72.02    99
72.04    95
72.06    88
72.08    78
72.1     66
72.12    53
72.14    41
72.16    31
72.18    25
72.2     24
72.22    28
72.24    36
72.26    49
72.28    63
72.3     79
72.32    95
72.34    110
72.36    123
72.38    133
72.4     139
72.42    139
72.44    134
72.46    123
72.48    108
72.5     92
72.52    77
72.54    64
72.56    55
72.58    51
72.6     49
72.62    49
72.64    49
72.66    48
72.68    46
72.7     44
72.72    42
72.74    42
72.76    45
72.78    52
72.8     62
72.82    73
72.84    84
72.86    94
72.88    100
72.9     103
72.92    103
72.94    100
72.96    97
72.98    93
73.0     89
73.02    86
73.04    83
73.06    80
73.08    77
73.1     74
73.12    71
73.14    69
73.16    68
73.18    68
73.2     69
73.22    70
73.24    73
73.26    78
73.28    84
73.3     93
73.32    102
73.34    111
73.36    119
73.38    125
73.4     126
73.42    123
73.44    116
73.46    106
73.48    95
73.5     84
73.52    74
73.54    68
73.56    65
73.58    65
73.6     68
73.62    73
73.64    80
73.66    86
73.68    91
73.7     93
73.72    92
73.74    86
73.76    77
73.78    64
73.8     50
73.82    35
73.84    22
73.86    11
73.88    4
73.9     1
73.92    3
73.94    10
73.96    20
73.98    34
74.0     47
74.02    60
74.04    70
74.06    76
74.08    79
74.1     80
74.12    81
74.14    82
74.16    85
74.18    88
74.2     91
74.22    93
74.24    92
74.26    88
74.28    80
74.3     70
74.32    60
74.34    52
74.36    46
74.38    45
74.4     48
74.42    54
74.44    64
74.46    74
74.48    85
74.5     95
74.52    103
74.54    109
74.56    113
74.58    114
74.6     113
74.62    107
74.64    98
74.66    85
74.68    70
74.7     54
74.72    40
74.74    30
74.76    27
74.78    29
74.8     38
74.82    50
74.84    64
74.86    78
74.88    90
74.9     100
74.92    106
74.94    110
74.96    111
74.98    108
75.0     103
75.02    94
75.04    83
75.06    69
75.08    54
75.1     41
75.12    29
75.14    22
75.16    19
75.18    21
75.2     27
75.22    38
75.24    50
75.26    64
75.28    77
75.3     88
75.32    96
75.34    99
75.36    100
75.38    97
75.4     92
75.42    85
75.44    78
75.46    71
75.48    65
75.5     60
75.52    56
75.54    54
75.56    54
75.58    56
75.6     60
75.62    66
75.64    74
75.66    81
75.68    87
75.7     91
75.72    91
75.74    88
75.76    83
75.78    76
75.8     69
75.82    62
75.84    58
75.86    57
75.88    58
75.9     62
75.92    69
75.94    78
75.96    89
75.98    99
76.0     107
76.02    112
76.04    113
76.06    108
76.08    101
76.1     92
76.12    84
76.14    79
76.16    77
76.18    78
76.2     82
76.22    87
76.24    92
76.26    96
76.28    99
76.3     102
76.32    105
76.34    109
76.36    114
76.38    119
76.4     125
76.42    132
76.44    138
76.46    142
76.48    145
76.5     144
76.52    140
76.54    134
76.56    125
76.58    115
76.6     104
76.62    93
76.64    83
76.66    75
76.68    68
76.7     63
76.72    62
76.74    63
76.76    69
76.78    78
76.8     90
76.82    104
76.84    120
76.86    136
76.88    153
76.9     170
76.92    186
76.94    200
76.96    211
76.98    216
77.0     214
77.02    206
77.04    190
77.06    170
77.08    146
77.1     121
77.12    99
77.14    79
77.16    66
77.18    58
77.2     58
77.22    64
77.24    75
77.26    91
77.28    110
77.3     129
77.32    146
77.34    160
77.36    168
77.38    170
77.4     166
77.42    156
77.44    142
77.46    126
77.48    110
77.5     95
77.52    84
77.54    76
77.56    71
77.58    70
77.6     72
77.62    77
77.64    86
77.66    98
77.68    113
77.7     130
77.72    148
77.74    163
77.76    173
77.78    177
77.8     176
77.82    169
77.84    160
77.86    149
77.88    139
77.9     131
77.92    124
77.94    120
77.96    117
77.98    113
78.0     110
78.02    107
78.04    104
78.06    103
78.08    103
78.1     105
78.12    110
78.14    115
78.16    121
78.18    125
78.2     128
78.22    127
78.24    124
78.26    117
78.28    108
78.3     97
78.32    87
78.34    79
78.36    73
78.38    71
78.4     72
78.42    75
78.44    79
78.46    83
78.48    87
78.5     90
78.52    93
78.54    96
78.56    100
78.58    103
78.6     104
78.62    103
78.64    98
78.66    90
78.68    79
78.7     68
78.72    58
78.74    51
78.76    48
78.78    47
78.8     47
78.82    49
78.84    52
78.86    55
78.88    60
78.9     66
78.92    75
78.94    85
78.96    98
78.98    111
79.0     124
79.02    137
79.04    149
79.06    158
79.08    163
79.1     163
79.12    158
79.14    148
79.16    134
79.18    117
79.2     99
79.22    83
79.24    68
79.26    55
79.28    46
79.3     40
79.32    37
79.34    37
79.36    41
79.38    49
79.4     60
79.42    74
79.44    91
79.46    108
79.48    124
79.5     138
79.52    147
79.54    150
79.56    147
79.58    138
79.6     124
79.62    107
79.64    89
79.66    73
79.68    58
79.7     47
79.72    40
79.74    38
79.76    39
79.78    44
79.8     52
79.82    62
79.84    73
79.86    84
79.88    95
79.9     105
79.92    113
79.94    120
79.96    125
79.98    128
80.0     129
80.02    128
80.04    125
80.06    120
80.08    113
80.1     106
80.12    97
80.14    87
80.16    78
80.18    68
80.2     60
80.22    53
80.24    48
80.26    44
80.28    40
80.3     38
80.32    37
80.34    37
80.36    39
80.38    43
80.4     49
80.42    57
80.44    66
80.46    73
80.48    79
80.5     81
80.52    80
80.54    76
80.56    72
80.58    70
80.6     70
80.62    75
80.64    83
80.66    95
80.68    107
80.7     117
80.72    124
80.74    124
80.76    118
80.78    106
80.8     89
80.82    72
80.84    58
80.86    48
80.88    46
80.9     50
80.92    60
80.94    73
80.96    86
80.98    96
81.0     103
81.02    105
81.04    104
81.06    101
81.08    99
81.1     99
81.12    104
81.14    111
81.16    121
81.18    132
81.2     143
81.22    151
81.24    156
81.26    157
81.28    155
81.3     150
81.32    143
81.34    136
81.36    130
81.38    124
81.4     119
81.42    115
81.44    110
81.46    104
81.48    97
81.5     91
81.52    86
81.54    83
81.56    83
81.58    86
81.6     93
81.62    102
81.64    113
81.66    123
81.68    131
81.7     137
81.72    139
81.74    136
81.76    129
81.78    118
81.8     104
81.82    88
81.84    74
81.86    63
81.88    55
81.9     52
81.92    53
81.94    56
81.96    61
81.98    68
82.0     78
82.02    90
82.04    107
82.06    125
82.08    145
82.1     162
82.12    173
82.14    177
82.16    170
82.18    155
82.2     133
82.22    106
82.24    79
82.26    55
82.28    35
82.3     21
82.32    14
82.34    13
82.36    18
82.38    27
82.4     38
82.42    48
82.44    56
82.46    60
82.48    60
82.5     57
82.52    51
82.54    45
82.56    38
82.58    32
82.6     27
82.62    23
82.64    21
82.66    22
82.68    26
82.7     33
82.72    44
82.74    58
82.76    74
82.78    91
82.8     106
82.82    120
82.84    129
82.86    135
82.88    137
82.9     133
82.92    126
82.94    114
82.96    100
82.98    83
83.0     66
83.02    50
83.04    35
83.06    22
83.08    12
83.1     5
83.12    1
83.14    1
83.16    5
83.18    13
83.2     24
83.22    37
83.24    52
83.26    67
83.28    81
83.3     94
83.32    104
83.34    113
83.36    120
83.38    124
83.4     126
83.42    125
83.44    121
83.46    113
83.48    101
83.5     86
83.52    70
83.54    54
83.56    40
83.58    31
83.6     27
83.62    28
83.64    32
83.66    37
83.68    42
83.7     45
83.72    46
83.74    46
83.76    46
83.78    49
83.8     57
83.82    70
83.84    86
83.86    103
83.88    119
83.9     129
83.92    132
83.94    129
83.96    119
83.98    105
84.0     89
84.02    72
84.04    57
84.06    44
84.08    33
84.1     25
84.12    22
84.14    25
84.16    35
84.18    50
84.2     70
84.22    91
84.24    110
84.26    124
84.28    131
84.3     131
84.32    126
84.34    117
84.36    107
84.38    98
84.4     91
84.42    86
84.44    81
84.46    76
84.48    70
84.5     64
84.52    59
84.54    56
84.56    57
84.58    61
84.6     67
84.62    75
84.64    82
84.66    88
84.68    93
84.7     97
84.72    100
84.74    102
84.76    103
84.78    103
84.8     100
84.82    94
84.84    83
84.86    70
84.88    54
84.9     40
84.92    28
84.94    21
84.96    19
84.98    22
85.0     29
85.02    38
85.04    48
85.06    58
85.08    65
85.1     71
85.12    75
85.14    78
85.16    80
85.18    80
85.2     79
85.22    78
85.24    78
85.26    78
85.28    80
85.3     82
85.32    84
85.34    85
85.36    83
85.38    79
85.4     73
85.42    67
85.44    62
85.46    61
85.48    62
85.5     64
85.52    66
85.54    66
85.56    64
85.58    61
85.6     59
85.62    60
85.64    65
85.66    74
85.68    85
85.7     94
85.72    101
85.74    102
85.76    100
85.78    95
85.8     91
85.82    89
85.84    90
85.86    93
85.88    95
85.9     95
85.92    90
85.94    81
85.96    68
85.98    54
86.0     41
86.02    32
86.04    26
86.06    25
86.08    27
86.1     31
86.12    35
86.14    38
86.16    40
86.18    40
86.2     40
86.22    39
86.24    38
86.26    39
86.28    40
86.3     42
86.32    46
86.34    50
86.36    56
86.38    63
86.4     71
86.42    80
86.44    88
86.46    95
86.48    100
86.5     103
86.52    104
86.54    103
86.56    100
86.58    98
86.6     97
86.62    96
86.64    96
86.66    95
86.68    92
86.7     87
86.72    78
86.74    66
86.76    53
86.78    39
86.8     26
86.82    15
86.84    7
86.86    2
86.88    0
86.9     0
86.92    0
86.94    2
86.96    7
86.98    15
87.0     27
87.02    41
87.04    56
87.06    72
87.08    88
87.1     101
87.12    111
87.14    118
87.16    121
87.18    121
87.2     118
87.22    112
87.24    103
87.26    91
87.28    77
87.3     62
87.32    48
87.34    37
87.36    30
87.38    29
87.4     33
87.42    40
87.44    50
87.46    59
87.48    66
87.5     71
87.52    73
87.54    73
87.56    73
87.58    73
87.6     74
87.62    77
87.64    81
87.66    83
87.68    84
87.7     81
87.72    76
87.74    67
87.76    58
87.78    49
87.8     41
87.82    36
87.84    35
87.86    37
87.88    42
87.9     49
87.92    58
87.94    67
87.96    74
87.98    78
88.0     80
88.02    79
88.04    77
88.06    76
88.08    76
88.1     79
88.12    86
88.14    94
88.16    104
88.18    113
88.2     122
88.22    128
88.24    131
88.26    132
88.28    130
88.3     126
88.32    119
88.34    110
88.36    98
88.38    85
88.4     72
88.42    60
88.44    49
88.46    40
88.48    34
88.5     30
88.52    27
88.54    25
88.56    25
88.58    28
88.6     32
88.62    38
88.64    45
88.66    52
88.68    58
88.7     61
88.72    64
88.74    65
88.76    66
88.78    68
88.8     70
88.82    72
88.84    73
88.86    73
88.88    70
88.9     66
88.92    61
88.94    56
88.96    53
88.98    51
89.0     49
89.02    47
89.04    43
89.06    38
89.08    33
89.1     29
89.12    28
89.14    32
89.16    40
89.18    53
89.2     67
89.22    81
89.24    94
89.26    103
89.28    110
89.3     116
89.32    120
89.34    124
89.36    127
89.38    126
89.4     122
89.42    113
89.44    99
89.46    83
89.48    66
89.5     51
89.52    41
89.54    35
89.56    35
89.58    38
89.6     43
89.62    49
89.64    54
89.66    59
89.68    64
89.7     71
89.72    79
89.74    89
89.76    99
89.78    108
89.8     115
89.82    119
89.84    119
89.86    116
89.88    111
89.9     104
89.92    98
89.94    94
89.96    92
89.98    92
90.0     92
