# Supplementary material for: A flexible wearable self-supporting hybrid supercapacitor device based on hierarchical nickel cobalt sulfide@C electrode
Source: Sci Rep. 2023 Sep 20;13:15555. doi: 10.1038/s41598-023-42278-9 (PMC10511439; doi:10.1038/s41598-023-42278-9)
Supplement: Supplementary file 1 — Supplementary Information. [file 41598_2023_42278_MOESM1_ESM.zip › Raw Data/Fig.2 XRD/xrd-c.txt]

10.12	13307
10.14	13277
10.16	13413
10.18	13405
10.2	13395
10.22	13301
10.24	13338
10.26	13344
10.28	13453
10.3	13343
10.32	13404
10.34	13267
10.36	13309
10.38	13302
10.4	13276
10.42	13545
10.44	13515
10.46	13479
10.48	13591
10.5	13434
10.52	13553
10.54	13514
10.56	13629
10.58	13569
10.6	13491
10.62	13538
10.64	13633
10.66	13569
10.68	13474
10.7	13629
10.72	13638
10.74	13565
10.76	13408
10.78	13563
10.8	13610
10.82	13662
10.84	13493
10.86	13917
10.88	13885
10.9	13850
10.92	13639
10.94	13521
10.96	13767
10.98	13793
11	13631
11.02	13780
11.04	13677
11.06	13697
11.08	13761
11.1	13739
11.12	13822
11.14	13666
11.16	14112
11.18	13806
11.2	13912
11.22	13788
11.24	13809
11.26	13981
11.28	13956
11.3	13660
11.32	13729
11.34	13629
11.36	13791
11.38	14052
11.4	13905
11.42	13910
11.44	13427
11.46	13924
11.48	14002
11.5	13778
11.52	14027
11.54	13764
11.56	13888
11.58	13706
11.6	13791
11.62	13952
11.64	13841
11.66	14023
11.68	13840
11.7	13911
11.72	13800
11.74	13974
11.76	13985
11.78	13861
11.8	13857
11.82	13734
11.84	13707
11.86	13801
11.88	14053
11.9	14038
11.92	14072
11.94	13922
11.96	13795
11.98	13821
12	13920
12.02	14071
12.04	13930
12.06	13790
12.08	13968
12.1	14186
12.12	13829
12.14	14034
12.16	13808
12.18	13827
12.2	13795
12.22	14231
12.24	13966
12.26	13783
12.28	13876
12.3	13883
12.32	13908
12.34	13941
12.36	14015
12.38	13938
12.4	13904
12.42	13804
12.44	13918
12.46	13907
12.48	14172
12.5	14079
12.52	13938
12.54	13931
12.56	13895
12.58	13943
12.6	13914
12.62	14039
12.64	13870
12.66	13984
12.68	14056
12.7	13908
12.72	13989
12.74	14038
12.76	13846
12.78	13747
12.8	13893
12.82	13905
12.84	14042
12.86	14057
12.88	13835
12.9	14115
12.92	14001
12.94	14099
12.96	14071
12.98	13986
13	14094
13.02	13991
13.04	13926
13.06	13860
13.08	13961
13.1	13923
13.12	14114
13.14	13944
13.16	13959
13.18	13907
13.2	13854
13.22	13876
13.24	14098
13.26	13855
13.28	13761
13.3	14100
13.32	13927
13.34	14188
13.36	14143
13.38	13927
13.4	14170
13.42	14170
13.44	14048
13.46	13889
13.48	14107
13.5	14112
13.52	14059
13.54	14147
13.56	14018
13.58	14202
13.6	14127
13.62	14147
13.64	14350
13.66	14351
13.68	14385
13.7	14118
13.72	14026
13.74	14174
13.76	14219
13.78	14497
13.8	14505
13.82	14572
13.84	14314
13.86	14312
13.88	14299
13.9	14403
13.92	14269
13.94	14429
13.96	14277
13.98	14416
14	14265
14.02	14685
14.04	14577
14.06	14564
14.08	14755
14.1	14420
14.12	14486
14.14	14403
14.16	14466
14.18	14737
14.2	14795
14.22	14626
14.24	14682
14.26	14730
14.28	14870
14.3	14671
14.32	14801
14.34	14834
14.36	14955
14.38	14850
14.4	14754
14.42	14770
14.44	14949
14.46	14974
14.48	15164
14.5	15146
14.52	15027
14.54	15318
14.56	15230
14.58	15370
14.6	15177
14.62	15041
14.64	15202
14.66	15334
14.68	15531
14.7	15130
14.72	15378
14.74	15343
14.76	15531
14.78	15418
14.8	15516
14.82	15674
14.84	15634
14.86	15482
14.88	15457
14.9	15744
14.92	15773
14.94	15778
14.96	15698
14.98	15686
15	15701
15.02	15897
15.04	15805
15.06	15903
15.08	15961
15.1	16062
15.12	16137
15.14	16139
15.16	16176
15.18	16017
15.2	16219
15.22	16175
15.24	16214
15.26	16068
15.28	16098
15.3	16400
15.32	16278
15.34	16515
15.36	16475
15.38	16259
15.4	16481
15.42	16655
15.44	16529
15.46	16640
15.48	16676
15.5	16498
15.52	16760
15.54	16684
15.56	16590
15.58	16681
15.6	16863
15.62	16791
15.64	17058
15.66	17036
15.68	17062
15.7	16978
15.72	17003
15.74	17108
15.76	17296
15.78	17241
15.8	17225
15.82	17396
15.84	17312
15.86	17202
15.88	17380
15.9	17428
15.92	17332
15.94	17537
15.96	17517
15.98	17600
16	17701
16.02	17844
16.04	17826
16.06	17645
16.08	17693
16.1	17781
16.12	17802
16.14	17868
16.16	18037
16.18	17868
16.2	17931
16.22	18034
16.24	18113
16.26	17985
16.28	18109
16.3	18000
16.32	18454
16.34	18201
16.36	18467
16.38	18120
16.4	18552
16.42	18303
16.44	18498
16.46	18717
16.48	18314
16.5	18715
16.52	18367
16.54	18562
16.56	18625
16.58	18630
16.6	18788
16.62	18692
16.64	18751
16.66	18628
16.68	18802
16.7	19004
16.72	19055
16.74	18900
16.76	18867
16.78	18869
16.8	19061
16.82	19123
16.84	18926
16.86	18972
16.88	19161
16.9	19220
16.92	19181
16.94	19425
16.96	19219
16.98	19530
17	19581
17.02	19393
17.04	19352
17.06	19703
17.08	19781
17.1	19459
17.12	19721
17.14	19540
17.16	19683
17.18	19878
17.2	19934
17.22	19683
17.24	19639
17.26	19812
17.28	19935
17.3	19891
17.32	19838
17.34	19930
17.36	20060
17.38	19998
17.4	19844
17.42	19891
17.44	20072
17.46	20078
17.48	20395
17.5	20261
17.52	20181
17.54	20238
17.56	20226
17.58	20571
17.6	20395
17.62	20294
17.64	20185
17.66	20394
17.68	20552
17.7	20652
17.72	20758
17.74	20599
17.76	20736
17.78	20797
17.8	20807
17.82	20659
17.84	21108
17.86	20849
17.88	20863
17.9	20846
17.92	20851
17.94	21027
17.96	20883
17.98	21008
18	20958
18.02	21156
18.04	21088
18.06	21176
18.08	20980
18.1	21310
18.12	21076
18.14	21463
18.16	21460
18.18	21290
18.2	21290
18.22	21392
18.24	21381
18.26	21296
18.28	21497
18.3	21633
18.32	21417
18.34	21587
18.36	21377
18.38	21451
18.4	21505
18.42	21702
18.44	21686
18.46	21682
18.48	21655
18.5	21891
18.52	21945
18.54	21604
18.56	21881
18.58	22070
18.6	21903
18.62	21902
18.64	21698
18.66	21927
18.68	22049
18.7	21907
18.72	21844
18.74	22287
18.76	21975
18.78	22145
18.8	21706
18.82	22138
18.84	22555
18.86	22341
18.88	22098
18.9	22231
18.92	22326
18.94	22065
18.96	22228
18.98	22335
19	22236
19.02	22250
19.04	22415
19.06	22248
19.08	22420
19.1	22228
19.12	22188
19.14	22278
19.16	22446
19.18	22307
19.2	22321
19.22	22242
19.24	22589
19.26	22624
19.28	22343
19.3	22420
19.32	22239
19.34	22601
19.36	22260
19.38	22362
19.4	22493
19.42	22584
19.44	22474
19.46	22254
19.48	22886
19.5	22689
19.52	22731
19.54	22609
19.56	22565
19.58	22488
19.6	22460
19.62	22401
19.64	22491
19.66	22630
19.68	22599
19.7	22635
19.72	22566
19.74	22448
19.76	22392
19.78	22580
19.8	22527
19.82	22272
19.84	22408
19.86	22830
19.88	22330
19.9	22586
19.92	22491
19.94	22557
19.96	22486
19.98	22392
20	22709
20.02	22646
20.04	22336
20.06	22528
20.08	22666
20.1	22532
20.12	22583
20.14	22481
20.16	22436
20.18	22568
20.2	22418
20.22	22586
20.24	22679
20.26	22528
20.28	22554
20.3	22801
20.32	22254
20.34	22405
20.36	22511
20.38	22591
20.4	22208
20.42	22177
20.44	22399
20.46	22082
20.48	22297
20.5	22291
20.52	22113
20.54	22549
20.56	22216
20.58	22160
20.6	22198
20.62	22198
20.64	21962
20.66	22203
20.68	22155
20.7	22302
20.72	22183
20.74	22072
20.76	22370
20.78	21994
20.8	21997
20.82	21962
20.84	21943
20.86	21928
20.88	21741
20.9	21728
20.92	21821
20.94	21606
20.96	21671
20.98	21775
21	21874
21.02	21674
21.04	21715
21.06	21615
21.08	21682
21.1	21425
21.12	21317
21.14	21726
21.16	21445
21.18	21396
21.2	21188
21.22	21441
21.24	21260
21.26	21257
21.28	21401
21.3	21294
21.32	21387
21.34	20986
21.36	21293
21.38	21375
21.4	21302
21.42	20918
21.44	21146
21.46	20913
21.48	20816
21.5	20976
21.52	20699
21.54	20620
21.56	20717
21.58	20471
21.6	20698
21.62	20562
21.64	20553
21.66	20483
21.68	20273
21.7	20471
21.72	20568
21.74	20274
21.76	20294
21.78	20038
21.8	20286
21.82	20258
21.84	19991
21.86	19894
21.88	20122
21.9	19932
21.92	20037
21.94	19738
21.96	20058
21.98	19906
22	19686
22.02	19693
22.04	19623
22.06	19776
22.08	19865
22.1	19347
22.12	19346
22.14	19484
22.16	19119
22.18	19418
22.2	19419
22.22	19304
22.24	19272
22.26	19189
22.28	19226
22.3	19121
22.32	19195
22.34	18959
22.36	18982
22.38	18882
22.4	19016
22.42	18812
22.44	18928
22.46	18746
22.48	18591
22.5	18415
22.52	18612
22.54	18534
22.56	18498
22.58	18543
22.6	18278
22.62	18467
22.64	18298
22.66	18384
22.68	18194
22.7	18090
22.72	18099
22.74	18057
22.76	18265
22.78	18131
22.8	17993
22.82	18127
22.84	17832
22.86	17745
22.88	17712
22.9	17772
22.92	17537
22.94	17653
22.96	17540
22.98	17621
23	17716
23.02	17372
23.04	17628
23.06	17366
23.08	17515
23.1	17438
23.12	17076
23.14	17237
23.16	17145
23.18	17271
23.2	17211
23.22	17209
23.24	17132
23.26	16761
23.28	16775
23.3	16981
23.32	16739
23.34	16718
23.36	16758
23.38	16647
23.4	16905
23.42	16627
23.44	16799
23.46	16495
23.48	16545
23.5	16331
23.52	16503
23.54	16470
23.56	16363
23.58	16100
23.6	16144
23.62	16253
23.64	16373
23.66	16119
23.68	16222
23.7	16234
23.72	16102
23.74	15842
23.76	15816
23.78	15780
23.8	15813
23.82	15783
23.84	15790
23.86	15704
23.88	15604
23.9	15691
23.92	15594
23.94	15623
23.96	15554
23.98	15612
24	15478
24.02	15528
24.04	15339
24.06	15376
24.08	15352
24.1	15259
24.12	15329
24.14	15160
24.16	15158
24.18	15265
24.2	15039
24.22	15042
24.24	15260
24.26	15205
24.28	15262
24.3	14894
24.32	15024
24.34	14998
24.36	14774
24.38	15019
24.4	15018
24.42	14890
24.44	14869
24.46	14793
24.48	14781
24.5	14604
24.52	14494
24.54	14594
24.56	14602
24.58	14582
24.6	14563
24.62	14547
24.64	14266
24.66	14389
24.68	14589
24.7	14464
24.72	14321
24.74	14367
24.76	14081
24.78	14166
24.8	14281
24.82	14100
24.84	14078
24.86	14218
24.88	14275
24.9	14209
24.92	14184
24.94	13984
24.96	14041
24.98	13953
25	13953
25.02	13746
25.04	13850
25.06	13804
25.08	13820
25.1	13871
25.12	13600
25.14	13699
25.16	13647
25.18	13624
25.2	13621
25.22	13674
25.24	13524
25.26	13593
25.28	13499
25.3	13736
25.32	13638
25.34	13286
25.36	13298
25.38	13044
25.4	13548
25.42	13397
25.44	13404
25.46	13303
25.48	13201
25.5	13364
25.52	13240
25.54	13182
25.56	13172
25.58	13238
25.6	13136
25.62	13102
25.64	13133
25.66	12959
25.68	12961
25.7	13137
25.72	13207
25.74	13010
25.76	13133
25.78	12919
25.8	13036
25.82	13045
25.84	12931
25.86	12774
25.88	12758
25.9	13026
25.92	13049
25.94	12873
25.96	12787
25.98	12933
26	12571
26.02	12712
26.04	12757
26.06	12536
26.08	12580
26.1	12623
26.12	12846
26.14	12496
26.16	12572
26.18	12659
26.2	12452
26.22	12505
26.24	12525
26.26	12382
26.28	12404
26.3	12568
26.32	12322
26.34	12361
26.36	12435
26.38	12336
26.4	12275
26.42	12275
26.44	12273
26.46	12200
26.48	12240
26.5	12051
26.52	12392
26.54	12262
26.56	12029
26.58	12232
26.6	11966
26.62	12030
26.64	11964
26.66	12228
26.68	12099
26.7	12120
26.72	12089
26.74	11913
26.76	11824
26.78	11904
26.8	12096
26.82	11937
26.84	11973
26.86	12006
26.88	12001
26.9	11911
26.92	11774
26.94	11793
26.96	11868
26.98	11714
27	11603
27.02	11704
27.04	11740
27.06	11683
27.08	11643
27.1	11598
27.12	11759
27.14	11555
27.16	11744
27.18	11660
27.2	11479
27.22	11658
27.24	11442
27.26	11319
27.28	11226
27.3	11501
27.32	11393
27.34	11473
27.36	11246
27.38	11236
27.4	11315
27.42	11396
27.44	11240
27.46	11363
27.48	11297
27.5	11525
27.52	11278
27.54	11379
27.56	11253
27.58	11118
27.6	11178
27.62	11230
27.64	11192
27.66	11034
27.68	11091
27.7	11025
27.72	11222
27.74	10853
27.76	11150
27.78	11051
27.8	10900
27.82	10873
27.84	10704
27.86	11049
27.88	10909
27.9	10862
27.92	10911
27.94	10854
27.96	10985
27.98	10856
28	10957
28.02	10768
28.04	10893
28.06	10753
28.08	10736
28.1	10717
28.12	10725
28.14	10728
28.16	10731
28.18	10524
28.2	10726
28.22	10600
28.24	10578
28.26	10460
28.28	10436
28.3	10660
28.32	10457
28.34	10426
28.36	10375
28.38	10407
28.4	10345
28.42	10519
28.44	10487
28.46	10480
28.48	10511
28.5	10359
28.52	10389
28.54	10179
28.56	10193
28.58	10266
28.6	10433
28.62	10297
28.64	10231
28.66	10359
28.68	10118
28.7	10334
28.72	10234
28.74	10357
28.76	10125
28.78	10098
28.8	10199
28.82	10345
28.84	10188
28.86	10096
28.88	9942
28.9	10110
28.92	10122
28.94	9944
28.96	10006
28.98	10167
29	10112
29.02	10062
29.04	9965
29.06	9797
29.08	9932
29.1	10073
29.12	9863
29.14	9893
29.16	9908
29.18	9764
29.2	9900
29.22	9873
29.24	9570
29.26	9796
29.28	9766
29.3	9570
29.32	9815
29.34	9821
29.36	9659
29.38	9703
29.4	9686
29.42	9793
29.44	9754
29.46	9587
29.48	9611
29.5	9757
29.52	9617
29.54	9611
29.56	9514
29.58	9559
29.6	9616
29.62	9464
29.64	9530
29.66	9669
29.68	9613
29.7	9557
29.72	9384
29.74	9390
29.76	9392
29.78	9432
29.8	9407
29.82	9318
29.84	9399
29.86	9349
29.88	9390
29.9	9143
29.92	9330
29.94	9381
29.96	9334
29.98	9212
30	9367
30.02	9107
30.04	9286
30.06	9254
30.08	9142
30.1	9146
30.12	9161
30.14	9183
30.16	9192
30.18	9074
30.2	8969
30.22	8979
30.24	8978
30.26	9051
30.28	9088
30.3	9081
30.32	8997
30.34	8961
30.36	8932
30.38	8877
30.4	8916
30.42	8965
30.44	8945
30.46	9041
30.48	8961
30.5	9087
30.52	8961
30.54	8825
30.56	8934
30.58	8945
30.6	8799
30.62	8901
30.64	8927
30.66	8932
30.68	8805
30.7	8813
30.72	8769
30.74	8691
30.76	8689
30.78	8760
30.8	8779
30.82	8644
30.84	8724
30.86	8785
30.88	8553
30.9	8665
30.92	8547
30.94	8561
30.96	8437
30.98	8397
31	8522
31.02	8478
31.04	8555
31.06	8478
31.08	8725
31.1	8502
31.12	8472
31.14	8574
31.16	8511
31.18	8377
31.2	8608
31.22	8537
31.24	8443
31.26	8455
31.28	8463
31.3	8603
31.32	8379
31.34	8441
31.36	8329
31.38	8331
31.4	8433
31.42	8246
31.44	8449
31.46	8209
31.48	8362
31.5	8245
31.52	8270
31.54	8082
31.56	7992
31.58	8267
31.6	8274
31.62	8320
31.64	8208
31.66	8207
31.68	8217
31.7	8153
31.72	8129
31.74	8192
31.76	8201
31.78	8185
31.8	8052
31.82	8166
31.84	7979
31.86	8185
31.88	8183
31.9	8074
31.92	7996
31.94	8040
31.96	7971
31.98	8110
32	7986
32.02	7893
32.04	7948
32.06	8022
32.08	7862
32.1	7904
32.12	7879
32.14	7997
32.16	8121
32.18	8062
32.2	7827
32.22	7835
32.24	7808
32.26	8014
32.28	8026
32.3	7824
32.32	8021
32.34	7839
32.36	7847
32.38	7858
32.4	7829
32.42	7842
32.44	7948
32.46	7903
32.48	7891
32.5	7767
32.52	7759
32.54	7811
32.56	7788
32.58	7916
32.6	7854
32.62	7963
32.64	7748
32.66	7767
32.68	7787
32.7	7748
32.72	7875
32.74	7691
32.76	7754
32.78	7707
32.8	7672
32.82	7635
32.84	7669
32.86	7610
32.88	7743
32.9	7598
32.92	7455
32.94	7594
32.96	7697
32.98	7549
33	7559
33.02	7603
33.04	7647
33.06	7577
33.08	7530
33.1	7521
33.12	7510
33.14	7663
33.16	7523
33.18	7662
33.2	7544
33.22	7533
33.24	7577
33.26	7682
33.28	7460
33.3	7523
33.32	7560
33.34	7532
33.36	7508
33.38	7553
33.4	7647
33.42	7573
33.44	7506
33.46	7420
33.48	7494
33.5	7606
33.52	7430
33.54	7457
33.56	7390
33.58	7434
33.6	7356
33.62	7460
33.64	7531
33.66	7506
33.68	7433
33.7	7505
33.72	7336
33.74	7370
33.76	7537
33.78	7470
33.8	7412
33.82	7216
33.84	7334
33.86	7430
33.88	7310
33.9	7320
33.92	7326
33.94	7248
33.96	7347
33.98	7296
34	7203
34.02	7521
34.04	7483
34.06	7331
34.08	7309
34.1	7389
34.12	7378
34.14	7395
34.16	7344
34.18	7412
34.2	7165
34.22	7614
34.24	7350
34.26	7309
34.28	7486
34.3	7436
34.32	7455
34.34	7507
34.36	7378
34.38	7540
34.4	7512
34.42	7272
34.44	7383
34.46	7374
34.48	7445
34.5	7335
34.52	7391
34.54	7494
34.56	7469
34.58	7334
34.6	7476
34.62	7390
34.64	7189
34.66	7172
34.68	7310
34.7	7349
34.72	7432
34.74	7491
34.76	7312
34.78	7229
34.8	7393
34.82	7358
34.84	7476
34.86	7375
34.88	7375
34.9	7368
34.92	7425
34.94	7538
34.96	7415
34.98	7417
35	7448
35.02	7342
35.04	7366
35.06	7262
35.08	7425
35.1	7371
35.12	7402
35.14	7399
35.16	7486
35.18	7333
35.2	7320
35.22	7332
35.24	7345
35.26	7371
35.28	7444
35.3	7424
35.32	7424
35.34	7317
35.36	7396
35.38	7488
35.4	7429
35.42	7515
35.44	7255
35.46	7303
35.48	7318
35.5	7330
35.52	7423
35.54	7442
35.56	7390
35.58	7302
35.6	7263
35.62	7617
35.64	7381
35.66	7506
35.68	7381
35.7	7415
35.72	7446
35.74	7395
35.76	7338
35.78	7431
35.8	7398
35.82	7392
35.84	7399
35.86	7349
35.88	7566
35.9	7421
35.92	7324
35.94	7369
35.96	7226
35.98	7524
36	7488
36.02	7453
36.04	7394
36.06	7411
36.08	7532
36.1	7493
36.12	7364
36.14	7561
36.16	7482
36.18	7396
36.2	7367
36.22	7402
36.24	7386
36.26	7560
36.28	7461
36.3	7510
36.32	7403
36.34	7517
36.36	7441
36.38	7550
36.4	7508
36.42	7466
36.44	7464
36.46	7470
36.48	7507
36.5	7497
36.52	7565
36.54	7576
36.56	7529
36.58	7606
36.6	7610
36.62	7510
36.64	7568
36.66	7651
36.68	7508
36.7	7568
36.72	7571
36.74	7610
36.76	7571
36.78	7569
36.8	7582
36.82	7549
36.84	7704
36.86	7530
36.88	7457
36.9	7572
36.92	7526
36.94	7484
36.96	7588
36.98	7542
37	7400
37.02	7533
37.04	7449
37.06	7558
37.08	7509
37.1	7573
37.12	7636
37.14	7532
37.16	7547
37.18	7579
37.2	7643
37.22	7766
37.24	7604
37.26	7659
37.28	7522
37.3	7525
37.32	7649
37.34	7673
37.36	7649
37.38	7610
37.4	7577
37.42	7637
37.44	7426
37.46	7716
37.48	7493
37.5	7612
37.52	7615
37.54	7505
37.56	7481
37.58	7724
37.6	7447
37.62	7531
37.64	7695
37.66	7490
37.68	7583
37.7	7569
37.72	7574
37.74	7602
37.76	7606
37.78	7518
37.8	7658
37.82	7693
37.84	7464
37.86	7504
37.88	7691
37.9	7508
37.92	7434
37.94	7599
37.96	7621
37.98	7546
38	7515
38.02	7541
38.04	7631
38.06	7595
38.08	7493
38.1	7766
38.12	7674
38.14	7524
38.16	7695
38.18	7588
38.2	7588
38.22	7630
38.24	7622
38.26	7529
38.28	7537
38.3	7467
38.32	7579
38.34	7535
38.36	7532
38.38	7426
38.4	7552
38.42	7585
38.44	7572
38.46	7585
38.48	7600
38.5	7625
38.52	7629
38.54	7575
38.56	7613
38.58	7640
38.6	7624
38.62	7567
38.64	7480
38.66	7517
38.68	7552
38.7	7517
38.72	7528
38.74	7398
38.76	7610
38.78	7617
38.8	7515
38.82	7542
38.84	7586
38.86	7516
38.88	7525
38.9	7662
38.92	7555
38.94	7573
38.96	7520
38.98	7496
39	7411
39.02	7406
39.04	7478
39.06	7402
39.08	7532
39.1	7336
39.12	7448
39.14	7358
39.16	7390
39.18	7484
39.2	7387
39.22	7460
39.24	7395
39.26	7341
39.28	7453
39.3	7422
39.32	7481
39.34	7558
39.36	7369
39.38	7546
39.4	7503
39.42	7425
39.44	7396
39.46	7421
39.48	7475
39.5	7362
39.52	7430
39.54	7488
39.56	7342
39.58	7356
39.6	7432
39.62	7380
39.64	7389
39.66	7321
39.68	7307
39.7	7365
39.72	7337
39.74	7185
39.76	7204
39.78	7361
39.8	7324
39.82	7447
39.84	7176
39.86	7303
39.88	7180
39.9	7252
39.92	7223
39.94	7262
39.96	7324
39.98	7237
40	7268
40.02	7311
40.04	7312
40.06	7173
40.08	7187
40.1	7214
40.12	7400
40.14	7216
40.16	7220
40.18	7253
40.2	7179
40.22	7154
40.24	7260
40.26	7093
40.28	7125
40.3	7124
40.32	7096
40.34	7134
40.36	7212
40.38	7150
40.4	7195
40.42	7091
40.44	7165
40.46	7107
40.48	7190
40.5	7088
40.52	7054
40.54	7081
40.56	7282
40.58	7131
40.6	6956
40.62	7057
40.64	6953
40.66	7058
40.68	6895
40.7	7073
40.72	7095
40.74	6983
40.76	7093
40.78	6857
40.8	6976
40.82	7084
40.84	6955
40.86	6917
40.88	6860
40.9	7058
40.92	7148
40.94	6835
40.96	6985
40.98	6982
41	7038
41.02	6971
41.04	6893
41.06	6950
41.08	6796
41.1	6789
41.12	6880
41.14	6856
41.16	6864
41.18	6952
41.2	6903
41.22	6816
41.24	6935
41.26	6775
41.28	6859
41.3	6768
41.32	6749
41.34	6875
41.36	6761
41.38	6847
41.4	6734
41.42	6931
41.44	6860
41.46	6762
41.48	6763
41.5	6644
41.52	6766
41.54	6735
41.56	6759
41.58	6688
41.6	6849
41.62	6748
41.64	6720
41.66	6629
41.68	6852
41.7	6660
41.72	6783
41.74	6655
41.76	6818
41.78	6717
41.8	6732
41.82	6675
41.84	6788
41.86	6698
41.88	6752
41.9	6651
41.92	6641
41.94	6683
41.96	6666
41.98	6752
42	6591
42.02	6729
42.04	6645
42.06	6677
42.08	6757
42.1	6575
42.12	6810
42.14	6564
42.16	6562
42.18	6793
42.2	6705
42.22	6556
42.24	6596
42.26	6565
42.28	6552
42.3	6553
42.32	6603
42.34	6545
42.36	6628
42.38	6558
42.4	6349
42.42	6458
42.44	6562
42.46	6534
42.48	6474
42.5	6462
42.52	6528
42.54	6439
42.56	6582
42.58	6419
42.6	6494
42.62	6575
42.64	6462
42.66	6606
42.68	6508
42.7	6559
42.72	6480
42.74	6497
42.76	6405
42.78	6500
42.8	6405
42.82	6414
42.84	6418
42.86	6240
42.88	6574
42.9	6379
42.92	6336
42.94	6439
42.96	6308
42.98	6281
43	6276
43.02	6413
43.04	6399
43.06	6423
43.08	6256
43.1	6301
43.12	6292
43.14	6387
43.16	6443
43.18	6373
43.2	6360
43.22	6278
43.24	6423
43.26	6320
43.28	6343
43.3	6323
43.32	6375
43.34	6359
43.36	6328
43.38	6368
43.4	6298
43.42	6428
43.44	6430
43.46	6250
43.48	6279
43.5	6422
43.52	6247
43.54	6366
43.56	6379
43.58	6265
43.6	6254
43.62	6223
43.64	6206
43.66	6260
43.68	6412
43.7	6196
43.72	6348
43.74	6337
43.76	6277
43.78	6363
43.8	6437
43.82	6342
43.84	6209
43.86	6233
43.88	6236
43.9	6160
43.92	6188
43.94	6254
43.96	6377
43.98	6265
44	6223
44.02	6341
44.04	6218
44.06	6142
44.08	6224
44.1	6363
44.12	6307
44.14	6178
44.16	6190
44.18	6239
44.2	6205
44.22	6246
44.24	6234
44.26	6188
44.28	6202
44.3	6107
44.32	6137
44.34	6280
44.36	6294
44.38	6112
44.4	6301
44.42	6184
44.44	6142
44.46	6137
44.48	6102
44.5	6016
44.52	6297
44.54	6282
44.56	6299
44.58	6122
44.6	6073
44.62	6232
44.64	6136
44.66	6076
44.68	6076
44.7	5985
44.72	6085
44.74	6084
44.76	5990
44.78	6067
44.8	6158
44.82	5985
44.84	6092
44.86	6046
44.88	6233
44.9	6059
44.92	6109
44.94	6125
44.96	6074
44.98	5997
45	6186
45.02	6103
45.04	6099
45.06	6128
45.08	5983
45.1	6002
45.12	6044
45.14	6087
45.16	6120
45.18	6013
45.2	5941
45.22	6084
45.24	6012
45.26	5925
45.28	6065
45.3	6130
45.32	6215
45.34	5957
45.36	6057
45.38	6097
45.4	5902
45.42	5901
45.44	6063
45.46	5988
45.48	5968
45.5	5992
45.52	5986
45.54	6037
45.56	6079
45.58	5962
45.6	5964
45.62	5988
45.64	6014
45.66	5985
45.68	5961
45.7	5968
45.72	5982
45.74	5908
45.76	5976
45.78	6064
45.8	5964
45.82	5926
45.84	5950
45.86	5937
45.88	6087
45.9	5997
45.92	6074
45.94	5952
45.96	6060
45.98	6063
46	5908
46.02	6022
46.04	5915
46.06	6035
46.08	5842
46.1	6008
46.12	5932
46.14	5835
46.16	5999
46.18	5850
46.2	5870
46.22	5954
46.24	5980
46.26	6032
46.28	5972
46.3	5922
46.32	5902
46.34	5883
46.36	5860
46.38	5868
46.4	5799
46.42	5927
46.44	5955
46.46	5911
46.48	5980
46.5	5807
46.52	5918
46.54	5890
46.56	5823
46.58	5892
46.6	5984
46.62	5887
46.64	5981
46.66	5767
46.68	5794
46.7	5845
46.72	5961
46.74	5859
46.76	5784
46.78	5870
46.8	5921
46.82	5931
46.84	5768
46.86	5936
46.88	5946
46.9	5906
46.92	5871
46.94	5900
46.96	5946
46.98	5840
47	5930
47.02	5757
47.04	5874
47.06	5760
47.08	5827
47.1	5729
47.12	5898
47.14	5926
47.16	5775
47.18	5914
47.2	5890
47.22	5926
47.24	5830
47.26	5806
47.28	5843
47.3	5810
47.32	5896
47.34	5853
47.36	5706
47.38	5778
47.4	5828
47.42	5819
47.44	5909
47.46	5792
47.48	5807
47.5	5735
47.52	5853
47.54	5737
47.56	5808
47.58	5942
47.6	5781
47.62	5763
47.64	5904
47.66	5815
47.68	5692
47.7	5894
47.72	5817
47.74	5844
47.76	5792
47.78	5774
47.8	5849
47.82	5768
47.84	5824
47.86	5753
47.88	5755
47.9	5722
47.92	5819
47.94	5783
47.96	5897
47.98	5854
48	5850
48.02	5844
48.04	5842
48.06	5740
48.08	5953
48.1	5815
48.12	5663
48.14	5705
48.16	5767
48.18	5729
48.2	5681
48.22	5873
48.24	5811
48.26	5704
48.28	5794
48.3	5821
48.32	5745
48.34	5902
48.36	5603
48.38	5659
48.4	5753
48.42	5826
48.44	5723
48.46	5696
48.48	5725
48.5	5760
48.52	5670
48.54	5834
48.56	5703
48.58	5781
48.6	5706
48.62	5670
48.64	5798
48.66	5749
48.68	5661
48.7	5760
48.72	5761
48.74	5592
48.76	5794
48.78	5701
48.8	5720
48.82	5598
48.84	5671
48.86	5797
48.88	5721
48.9	5716
48.92	5709
48.94	5795
48.96	5836
48.98	5747
49	5644
49.02	5690
49.04	5727
49.06	5693
49.08	5655
49.1	5663
49.12	5754
49.14	5786
49.16	5654
49.18	5740
49.2	5719
49.22	5665
49.24	5671
49.26	5655
49.28	5752
49.3	5647
49.32	5641
49.34	5638
49.36	5634
49.38	5688
49.4	5686
49.42	5557
49.44	5683
49.46	5760
49.48	5767
49.5	5710
49.52	5686
49.54	5588
49.56	5573
49.58	5699
49.6	5664
49.62	5657
49.64	5680
49.66	5666
49.68	5785
49.7	5610
49.72	5733
49.74	5628
49.76	5666
49.78	5542
49.8	5591
49.82	5718
49.84	5665
49.86	5559
49.88	5621
49.9	5687
49.92	5677
49.94	5700
49.96	5581
49.98	5773
50	5694
50.02	5684
50.04	5539
50.06	5704
50.08	5650
50.1	5609
[truncated: 1,241 more rows]
