# Supplementary material for: A flexible wearable self-supporting hybrid supercapacitor device based on hierarchical nickel cobalt sulfide@C electrode
Source: Sci Rep. 2023 Sep 20;13:15555. doi: 10.1038/s41598-023-42278-9 (PMC10511439; doi:10.1038/s41598-023-42278-9)
Supplement: Supplementary file 1 — Supplementary Information. [file 41598_2023_42278_MOESM1_ESM.zip › Raw Data/Fig.3/xps-C.xls]

## Sheet: O1s Scan
							Acquisition Parameters :					Experiment Descriptions :
							Parameter					Experiment230104-2\X-Ray002 400um - FG ON\WG-1\Group
							Total acquisition time	50.3 secs
							Number of Scans	5
﻿							Source Gun Type	Al K Alpha
Axis	Energy	Elements=	201				Spot Size	400 µm
							Lens Mode	Standard
C:\Users\engineer\AppData\Local\Temp\VGD{18D2B0D6-4E4F-4E91-8071-71A69E0C466E}.vgd							Analyser Mode	CAE : Pass Energy 30.0 eV
							Energy Step Size	0.100 eV
							Number of Energy Steps	201
Binding Energy (E)				Backgnd.
eV		Counts / s		Counts / s
545.1		6281.82		0
545		6364.32		6407.54
544.9		6636.41		6367.33
544.8		6347.6		6325.62
544.7		6287.52		6256.19
544.6		6345.99		6203.69
544.5		5936.42		6196.85
544.4		6136.58		6196.83
544.3		6277.76		6196.72
544.2		6347.11		6196.21
544.1		6613.96		6194.77
544		6548.57		6192.45
543.9		6709.92		6190.02
543.8		6350.05		6187.79
543.7		6192.25		6185.68
543.6		6531.31		6183.67
543.5		6469.19		6182.68
543.4		6025.75		6181.93
543.3		6183.94		6180.82
543.2		6428.51		6179.75
543.1		6498.46		6179.21
543		6111.11		6178.06
542.9		6428.76		6176.7
542.8		6316.44		6175.63
542.7		6236.12		6174.76
542.6		6353.84		6173.54
542.5		6341.54		6172.41
542.4		6360.74		6171.25
542.3		6336.11		6170.21
542.2		6147.03		6169.5
542.1		6130.66		6168.87
542		6289.16		6168.04
541.9		6487.32		6167.31
541.8		6264.05		6166.34
541.7		6301.79		6165.24
541.6		6219.07		6164.17
541.5		6261.18		6163.6
541.4		6148.85		6163.33
541.3		6063.21		6162.92
541.2		6392.11		6162.33
541.1		6335.67		6161.79
541		6229.67		6160.78
540.9		6452.3		6159.48
540.8		6257.55		6158.45
540.7		6203.11		6157.33
540.6		6389.54		6156.06
540.5		6329.9		6155.09
540.4		6241.48		6154.33
540.3		6117		6153.41
540.2		6300.9		6152.91
540.1		6109.06		6152.8
540		6071.54		6152.77
539.9		6165.5		6152.62
539.8		6469.11		6152.49
539.7		6244		6152.37
539.6		6105.5		6152.15
539.5		6316.84		6151.87
539.4		6377.11		6151.65
539.3		6265.11		6151.39
539.2		6390.86		6151.05
539.1		6315.11		6150.73
539		6257.3		6150.46
538.9		6244.14		6150.25
538.8		6049.41		6150.1
538.7		6257.6		6149.96
538.6		6250.38		6149.85
538.5		6205.95		6149.64
538.4		6489.61		6149.31
538.3		6452.19		6148.95
538.2		6289.86		6148.55
538.1		6400.95		6148.09
538		6373.06		6147.66
537.9		6393.74		6147.24
537.8		6419.1		6146.73
537.7		6580.91		6146.2
537.6		6406.78		6145.68
537.5		6379.53		6145.18
537.4		6312.3		6144.69
537.3		6405.81		6144.22
537.2		6511.79		6143.78
537.1		6317.69		6143.32
537		6425.56		6142.72
536.9		6708.8		6142.07
536.8		6588.61		6141.44
536.7		6410.03		6140.8
536.6		6361.29		6140.18
536.5		6374.63		6139.68
536.4		6343.2		6139.19
536.3		6550.44		6138.55
536.2		6844.28		6137.78
536.1		6743.62		6136.98
536		6463.19		6136.13
535.9		6487.98		6135.21
535.8		6761.66		6134.4
535.7		6489.95		6133.7
535.6		6429.85		6132.85
535.5		6911.97		6131.97
535.4		6556.06		6131.15
535.3		6587.26		6130.19
535.2		6898.47		6129.15
535.1		6648.22		6128.18
535		6721.97		6127.19
534.9		6590.47		6126.18
534.8		6657.67		6125.16
534.7		6911.51		6124.01
534.6		7016.79		6122.68
534.5		7246.28		6121.1
534.4		7324.3		6119.35
534.3		7174.26		6117.4
534.2		7447.7		6115.29
534.1		7503.89		6113.03
534		7671.82		6110.62
533.9		7734.82		6107.98
533.8		7859.75		6105.09
533.7		8160.77		6101.93
533.6		8290.37		6098.55
533.5		8282.81		6094.99
533.4		8262.23		6091.2
533.3		8516.74		6087.19
533.2		8790.6		6082.93
533.1		8991.22		6078.47
533		8863.76		6073.7
532.9		9149.5		6068.69
532.8		9199.09		6063.5
532.7		9308.83		6058.07
532.6		9640.98		6052.44
532.5		9456.5		6046.65
532.4		9576.66		6040.67
532.3		9735.78		6034.47
532.2		9926.08		6028.16
532.1		9915.5		6021.78
532		9668.43		6015.3
531.9		9818.81		6008.78
531.8		9811.06		6002.3
531.7		9800.41		5995.96
531.6		9480.76		5989.71
531.5		9341.28		5983.62
531.4		9366.89		5977.76
531.3		9065.64		5972.21
531.2		8872.79		5966.85
531.1		8926.75		5961.68
531		8746.38		5956.74
530.9		8646.24		5952
530.8		8477.23		5947.41
530.7		8396.86		5943.13
530.6		8002.2		5938.9
530.5		8584.2		5934.76
530.4		8364.59		5930.8
530.3		7922.19		5927
530.2		7918.59		5923.3
530.1		7692.04		5919.93
530		7589.73		5916.88
529.9		7420.97		5914.08
529.8		7144.89		5911.62
529.7		6925.45		5909.51
529.6		6685.23		5907.67
529.5		6738.6		5906.1
529.4		6656.88		5904.74
529.3		6500.62		5903.5
529.2		6589.61		5902.37
529.1		6324.96		5901.4
529		6290.18		5900.52
528.9		6364.54		5899.78
528.8		6099.88		5899.14
528.7		6287.03		5898.44
528.6		6503.1		5897.78
528.5		6178.67		5897.18
528.4		6191.32		5896.49
528.3		6348.61		5895.77
528.2		6370.39		5895.29
528.1		5775.95		5894.8
528		6235.81		5894.31
527.9		6187.13		5893.89
527.8		6118.05		5893.59
527.7		6032.92		5893.17
527.6		6135.15		5892.79
527.5		6079.29		5892.34
527.4		6441.24		5891.87
527.3		6132.11		5891.34
527.2		6226.01		5890.93
527.1		5771.58		5890.54
527		6037.12		5890.31
526.9		5961.83		5890.1
526.8		6070.51		5889.93
526.7		6116.16		5889.54
526.6		6400.81		5889.12
526.5		6115.84		5888.73
526.4		5889.83		5888.37
526.3		5995.15		5888.12
526.2		5767.31		5913.19
526.1		5672.47		5938.26
526		6378.99		5963.34
525.9		5878.36		5988.41
525.8		6139.6		6013.48
525.7		6214.4		6038.55
525.6		6094.2		6063.62
525.5		6168.47		6088.7
525.4		6282.79		6113.77
525.3		6076.4		6138.84
525.2		6183.9		6163.91
525.1		6112.56		0

## Sheet: N1s Scan
							Acquisition Parameters :					Experiment Descriptions :
							Parameter					Experiment230104-2\X-Ray002 400um - FG ON\WG-1\Group
							Total acquisition time	45.3 secs
							Number of Scans	5
﻿							Source Gun Type	Al K Alpha
Axis	Energy	Elements=	181				Spot Size	400 µm
							Lens Mode	Standard
C:\Users\engineer\AppData\Local\Temp\VGD{E9F20F8F-774C-4E8B-9CFD-7CA3EEA7742C}.vgd							Analyser Mode	CAE : Pass Energy 30.0 eV
							Energy Step Size	0.100 eV
							Number of Energy Steps	181
Binding Energy (E)				Backgnd.
eV		Counts / s		Counts / s
410.1		6297.82		0
410		6450.27		6390.02
409.9		6494.9		6346.59
409.8		6317.08		6344.24
409.7		6127.92		6314.98
409.6		6428.84		6276.91
409.5		6331.34		6256.09
409.4		6248.11		6256
409.3		6144.26		6253.07
409.2		6425.5		6248.83
409.1		6550.4		6246.51
409		6110.62		6243.92
408.9		6264.95		6239.36
408.8		6339.02		6236.67
408.7		6206.86		6236.31
408.6		6293.89		6233.3
408.5		6385.49		6231.17
408.4		6160.25		6228.75
408.3		6358.51		6224.35
408.2		6403.12		6220.62
408.1		6203.94		6220.52
408		5977.29		6220.3
407.9		6357.87		6219.97
407.8		6554.96		6219.51
407.7		6599.23		6218.99
407.6		6301.36		6218.12
407.5		6563.17		6217.35
407.4		6180.08		6216.61
407.3		6508.33		6215.99
407.2		6387.56		6215.34
407.1		6342.6		6214.76
407		6455.65		6213.8
406.9		6796.13		6212.74
406.8		6683.09		6211.78
406.7		6208.75		6210.67
406.6		6579.89		6209.51
406.5		6550.29		6208.6
406.4		6354.65		6207.85
406.3		6415.9		6206.99
406.2		6394.98		6206.15
406.1		6525.38		6205.39
406		6414.74		6204.41
405.9		6736.31		6203.34
405.8		6537.09		6202.29
405.7		6365.54		6201.24
405.6		6528.11		6200.03
405.5		6651.07		6198.96
405.4		6525.1		6197.82
405.3		6634.5		6196.6
405.2		6487.33		6195.36
405.1		6549.93		6194.15
405		6610.21		6192.98
404.9		6444.17		6191.71
404.8		6797.17		6190.13
404.7		6983.87		6188.57
404.6		6521.77		6186.9
404.5		6793.64		6184.99
404.4		6820.36		6183.13
404.3		6706.67		6181.61
404.2		6404.49		6179.89
404.1		6849.11		6178.17
404		6788.95		6176.38
403.9		6932.83		6174.4
403.8		6999.27		6172.15
403.7		6853.83		6169.8
403.6		7003.07		6167.38
403.5		6906.37		6165.05
403.4		6759.02		6162.7
403.3		7017.21		6160.37
403.2		6814.34		6157.96
403.1		7127.96		6155.36
403		7195.81		6152.58
402.9		7061.31		6149.66
402.8		7231.04		6146.39
402.7		7388.09		6143.24
402.6		6917.95		6139.88
402.5		7514.33		6136.09
402.4		7773.98		6132.06
402.3		7607.41		6128.03
402.2		7376.15		6123.47
402.1		7782.6		6118.63
402		7966.55		6113.68
401.9		7924.99		6108.26
401.8		8370.16		6102.05
401.7		8683.8		6095.26
401.6		8703.24		6087.86
401.5		8961.01		6079.76
401.4		9066.83		6070.57
401.3		10157.1		6060.82
401.2		9563.63		6050.31
401.1		9940.51		6039.22
401		9873.43		6027.25
400.9		10492.8		6015.41
400.8		9890.96		6003.35
400.7		9868.23		5991.22
400.6		9993.16		5979.23
400.5		9596.22		5967.74
400.4		9592.84		5956.58
400.3		9299.58		5946
400.2		8849.09		5936.07
400.1		8839.68		5926.64
400		8728.07		5917.81
399.9		8553.18		5909.39
399.8		8559.82		5901.1
399.7		8599.7		5893.16
399.6		8219.39		5885.55
399.5		8131.51		5878.22
399.4		8051.75		5871.08
399.3		8220.73		5864.03
399.2		8400.98		5856.92
399.1		8297.25		5849.75
399		8200.34		5842.19
398.9		8660.98		5834.41
398.8		8562.4		5826.19
398.7		9087.76		5817.5
398.6		9066.2		5808.1
398.5		9326.86		5798.32
398.4		9258.56		5787.87
398.3		9640.77		5776.82
398.2		10058.8		5765.46
398.1		9511.76		5753.83
398		9733.62		5741.89
397.9		9734.57		5730.07
397.8		9368.7		5719.05
397.7		8680.29		5708.47
397.6		8727.03		5698.83
397.5		8109.88		5690.53
397.4		7453.01		5683.36
397.3		7441.12		5677.15
397.2		7043.48		5672.08
397.1		6792.62		5667.91
397		6574.77		5664.54
396.9		6111.72		5661.94
396.8		6134.86		5659.84
396.7		6194.2		5658.17
396.6		6061.64		5656.55
396.5		6493.14		5654.92
396.4		6106.67		5653.35
396.3		6037.96		5651.94
396.2		5906.43		5650.57
396.1		5995.15		5649.48
396		6033.06		5648.48
395.9		5932.66		5647.54
395.8		5945.25		5646.64
395.7		5826.21		5645.73
395.6		6020.68		5644.93
395.5		5837.33		5644.18
395.4		5832.85		5643.54
395.3		5769.58		5642.81
395.2		5983.97		5642.09
395.1		5993.1		5641.38
395		5808.43		5640.6
394.9		5948.76		5639.81
394.8		5795.15		5639.02
394.7		5969.17		5638.32
394.6		5839.05		5637.58
394.5		5880.47		5636.94
394.4		5762.46		5636.45
394.3		5550.81		5636.2
394.2		5579.37		5636.05
394.1		5649.79		5635.96
394		5786.87		5635.94
393.9		5654.38		5642.41
393.8		5509.29		5648.88
393.7		5851.08		5655.36
393.6		5698		5661.83
393.5		5748.21		5668.3
393.4		5790.12		5674.78
393.3		5924.65		5681.25
393.2		6014.95		5687.72
393.1		6048.14		5694.19
393		5871.4		5700.67
392.9		5769.46		5707.14
392.8		5577.73		5713.61
392.7		5507.85		5736.18
392.6		5841.62		5758.74
392.5		6141.59		5781.31
392.4		5905.54		5803.87
392.3		5928.37		5826.44
392.2		5738.94		5849
392.1		5823.15		0

## Sheet: C1s Scan
							Acquisition Parameters :					Experiment Descriptions :
							Parameter					Experiment230104-2\X-Ray002 400um - FG ON\WG-1\Group
							Total acquisition time	47.8 secs
							Number of Scans	5
﻿							Source Gun Type	Al K Alpha
Axis	Energy	Elements=	191				Spot Size	400 µm
							Lens Mode	Standard
C:\Users\engineer\AppData\Local\Temp\VGD{D1C467CB-57F9-4065-AEF5-53EB69EA5B83}.vgd							Analyser Mode	CAE : Pass Energy 30.0 eV
							Energy Step Size	0.100 eV
							Number of Energy Steps	191
Binding Energy (E)				Backgnd.
eV		Counts / s		Counts / s
298.1		4015.69		0
298		3780.04		3864.43
297.9		3744.12		3813.22
297.8		3917.86		3779.42
297.7		3753.45		3769.48
297.6		3695.14		3768.61
297.5		3736.82		3739.69
297.4		3802.89		3739.18
297.3		3710.12		3738.6
297.2		3851.33		3737.9
297.1		3911.19		3737.05
297		3971.98		3736.21
296.9		3778.18		3735.29
296.8		3831.34		3734.35
296.7		3877.37		3733.49
296.6		3763.32		3732.63
296.5		3967.42		3731.75
296.4		3791.72		3730.88
296.3		3792.08		3730.19
296.2		3567.91		3729.41
296.1		3917.51		3728.58
296		4028.88		3727.67
295.9		3923.8		3726.57
295.8		4103.61		3725.33
295.7		3788.53		3724.03
295.6		4008.05		3722.62
295.5		4210.74		3721.1
295.4		4084.26		3719.61
295.3		4044.3		3717.96
295.2		4051.18		3716.23
295.1		4133.57		3714.58
295		4043.48		3712.96
294.9		4037.74		3711.4
294.8		3920.29		3709.9
294.7		3928.14		3708.57
294.6		3821.8		3707.14
294.5		4211.69		3705.64
294.4		4137.53		3704
294.3		4155.35		3702.27
294.2		4051.07		3700.47
294.1		3927.48		3698.72
294		4122.29		3696.81
293.9		4397.19		3694.78
293.8		4326		3692.55
293.7		4388.63		3690.06
293.6		4356.86		3687.44
293.5		4319.32		3684.83
293.4		4364.29		3682.14
293.3		4435.27		3679.43
293.2		4415.78		3676.49
293.1		4710.71		3673.44
293		4511.75		3670.19
292.9		4661.84		3666.8
292.8		4665.6		3663.29
292.7		4589.02		3659.82
292.6		4619.71		3656.09
292.5		4947.61		3652.19
292.4		4917.48		3648.11
292.3		4946.48		3643.81
292.2		4943.89		3639.34
292.1		4878.81		3634.93
292		4819.42		3630.51
291.9		4895.36		3626.01
291.8		5066.43		3621.41
291.7		5080.97		3616.81
291.6		4865.6		3612.01
291.5		5114.58		3607.02
291.4		5206.05		3601.86
291.3		5314.25		3596.44
291.2		5497.56		3590.78
291.1		5248.95		3585
291		5288.6		3578.92
290.9		5673.46		3572.78
290.8		5397.91		3566.79
290.7		5199.55		3560.64
290.6		5487.19		3554.42
290.5		5371.32		3548.13
290.4		5742.97		3541.77
290.3		5501.14		3535.2
290.2		5526.82		3528.55
290.1		5572.49		3521.76
290		5581.72		3515
289.9		5647.01		3507.95
289.8		5964.86		3500.52
289.7		6126.86		3492.87
289.6		5926.52		3484.97
289.5		5954.72		3476.64
289.4		6334.04		3468.18
289.3		6143.52		3459.66
289.2		6194.1		3450.75
289.1		6542.9		3441.32
289		6798.11		3431.49
288.9		6965.87		3421.2
288.8		6882.18		3410.43
288.7		6959.97		3399.33
288.6		7048.46		3387.89
288.5		7328.39		3376.23
288.4		7284.47		3363.99
288.3		7804.43		3351.3
288.2		7673.44		3338.24
288.1		7615.28		3324.8
288		7910.22		3310.71
287.9		8337.82		3296.33
287.8		8225.63		3281.33
287.7		8658.25		3265.56
287.6		8860.83		3248.9
287.5		9349.32		3231.52
287.4		9490.94		3213.1
287.3		9924.6		3193.75
287.2		10153.7		3173.22
287.1		10802.5		3151.66
287		10988.4		3128.64
286.9		11891.4		3104.04
286.8		12526.7		3077.39
286.7		13532.7		3048.79
286.6		14016.4		3017.65
286.5		15197		2984
286.4		16044.5		2947.58
286.3		17098.5		2908.12
286.2		18563.6		2865.57
286.1		19121.9		2819.81
286		20495.7		2770
285.9		22756.8		2715.71
285.8		24520.8		2656.53
285.7		26699.6		2591.74
285.6		28425.7		2520.82
285.5		30704.6		2443.09
285.4		34064.6		2357.99
285.3		36783.1		2264.87
285.2		40042.2		2162.44
285.1		43910.8		2050.87
285		45895.1		1929.71
284.9		49951.9		1800.87
284.8		49376.9		1666.37
284.7		49141.3		1529.18
284.6		47918.5		1392.41
284.5		44549.8		1261.32
284.4		39641.6		1138.99
284.3		33820.7		1028.27
284.2		28736.1		930.993
284.1		24433.4		847.946
284		19787.1		778.524
283.9		15970.2		720.961
283.8		13234.7		674.082
283.7		10208		636.816
283.6		7785.82		607.222
283.5		6502.1		583.866
283.4		5171.23		565.763
283.3		4147.5		551.56
283.2		3459.51		540.177
283.1		2899.21		531.072
283		2555.93		523.633
282.9		2281.4		517.435
282.8		1991.5		512.219
282.7		1753.81		507.715
282.6		1657.77		503.802
282.5		1525.35		500.474
282.4		1263.14		497.609
282.3		1186.56		495.097
282.2		1135.06		492.932
282.1		1055.94		491.046
282		1036.93		489.294
281.9		1024.96		487.721
281.8		873.446		486.318
281.7		836.27		485.04
281.6		838.175		483.851
281.5		877.278		482.781
281.4		816.437		481.795
281.3		724.543		480.836
281.2		786.387		479.964
281.1		685.536		479.205
281		680.513		478.484
280.9		745.8		477.832
280.8		605.334		477.228
280.7		700.988		476.656
280.6		627.327		476.132
280.5		596.966		475.669
280.4		638.32		475.189
280.3		633.537		474.801
280.2		541.399		474.458
280.1		546.768		474.176
280		493.283		473.996
279.9		461.962		473.867
279.8		544.934		473.725
279.7		563.593		473.583
279.6		544.649		473.437
279.5		501.672		473.248
279.4		533.767		473.083
279.3		503.992		472.942
279.2		444.251		472.823
279.1		409.284		0

## Sheet: XPS Survey
							Acquisition Parameters :					Experiment Descriptions :
							Parameter					Experiment230104-2\X-Ray002 400um - FG ON\WG-1\Group
							Total acquisition time	1 mins 8.0 secs
							Number of Scans	1
﻿							Source Gun Type	Al K Alpha
Axis	Energy	Elements=	1361				Spot Size	400 µm
							Lens Mode	Standard
C:\Users\engineer\AppData\Local\Temp\VGD{9AE705EF-7EC2-4E19-A038-886325111C48}.vgd							Analyser Mode	CAE : Pass Energy 150.0 eV
							Energy Step Size	1.000 eV
							Number of Energy Steps	1361
Binding Energy (E)
eV		Counts / s
1350		86169
1349		83754.9
1348		85191.2
1347		83246.8
1346		82330.1
1345		82650.2
1344		84917.7
1343		82528
1342		83052.1
1341		82095.7
1340		83642.7
1339		80872.1
1338		82415.5
1337		82229.7
1336		80765.1
1335		81020.3
1334		81679.3
1333		82596.8
1332		79358.8
1331		79700.5
1330		81767.5
1329		80070
1328		80866.4
1327		80381.3
1326		80400.2
1325		79954.5
1324		81067.8
1323		81210.5
1322		78675.6
1321		79519.1
1320		78657.2
1319		79045.2
1318		79435.7
1317		78611.4
1316		78538.5
1315		76994.1
1314		79106.6
1313		79805.2
1312		79367.7
1311		76632.4
1310		77070.1
1309		78164.7
1308		77199.6
1307		77820.8
1306		78379.4
1305		79727.5
1304		78301.6
1303		78340.3
1302		78411.7
1301		77228.2
1300		77420
1299		77121.1
1298		78196.2
1297		76149.7
1296		77148.8
1295		76661.7
1294		75317.2
1293		78496
1292		75472.6
1291		76612.3
1290		77702.6
1289		76430.7
1288		79803.5
1287		76177.5
1286		76678.5
1285		75436.5
1284		75816.8
1283		77763.1
1282		78059
1281		75819.6
1280		78243
1279		77357.6
1278		76988.7
1277		78995.3
1276		77973.8
1275		76949.5
1274		76741.9
1273		76537.4
1272		77928.4
1271		77069.4
1270		78253.8
1269		77479.4
1268		78549.6
1267		77836.4
1266		79166.1
1265		80452.2
1264		79075
1263		78374
1262		78038.9
1261		80595.2
1260		79447.2
1259		79605.4
1258		79276.7
1257		81108.6
1256		83056.9
1255		81449.5
1254		79697.2
1253		79401.2
1252		80242.3
1251		81706.5
1250		81197.7
1249		81225.2
1248		80897.4
1247		81013.7
1246		82757.5
1245		85076.2
1244		84075.2
1243		81988.7
1242		81442.9
1241		81461.7
1240		81125.3
1239		79773.6
1238		83789.1
1237		80998.7
1236		80649.6
1235		81504.4
1234		82602.2
1233		85207.5
1232		85080.7
1231		87554.6
1230		87374.3
1229		88174.5
1228		88503.7
1227		87435.3
1226		88099
1225		87685
1224		89663.4
1223		89781.4
1222		84901
1221		85887.9
1220		83785.8
1219		82004.9
1218		79869
1217		75792.2
1216		72389.4
1215		70449.2
1214		69566.8
1213		64147.8
1212		60878.2
1211		60797.1
1210		58671.5
1209		56571.9
1208		55535.5
1207		54585.4
1206		52935.7
1205		51163.2
1204		51336.8
1203		51184
1202		49988.9
1201		49955.5
1200		48189.4
1199		49504
1198		49635.9
1197		50524.6
1196		49031.7
1195		49466.9
1194		50108.7
1193		49116
1192		49303.5
1191		50006.2
1190		49436.3
1189		48910
1188		49944.7
1187		50971.5
1186		50687.7
1185		51625.7
1184		49630
1183		48184.3
1182		50470.1
1181		51706.2
1180		49075.1
1179		51571.1
1178		51102.8
1177		51651.5
1176		51970.8
1175		50832.5
1174		51815.1
1173		50148.7
1172		51121.7
1171		52011.2
1170		49378.9
1169		50865.7
1168		50314.1
1167		51835.5
1166		52387.1
1165		51639.9
1164		50293.1
1163		52794.7
1162		50937.6
1161		51464.7
1160		51798.2
1159		51127.1
1158		50672.3
1157		50859.4
1156		51218.7
1155		52583.6
1154		53250.1
1153		52195.8
1152		52635.5
1151		52375.4
1150		51022.2
1149		52542.9
1148		53380.8
1147		52123.2
1146		52694.8
1145		52484
1144		51837.4
1143		50959.5
1142		52914.6
1141		52721
1140		53106.7
1139		51354.6
1138		53349.3
1137		52702.6
1136		52791.3
1135		53327.5
1134		52421.4
1133		52765.2
1132		54729.2
1131		53184.2
1130		55518.6
1129		54498.8
1128		54671.6
1127		52822.3
1126		52823
1125		52896.8
1124		53789.7
1123		51982.4
1122		54797.9
1121		54637.2
1120		53486.2
1119		53220.8
1118		53327.8
1117		55111.7
1116		54583.6
1115		54052.8
1114		53096.1
1113		54422.2
1112		53209
1111		52206.6
1110		54263.6
1109		53899.1
1108		56116
1107		54257.6
1106		54751.8
1105		55902.6
1104		55575.5
1103		54383.4
1102		54523
1101		55356.1
1100		55444
1099		53873.3
1098		52426
1097		51621.6
1096		51697.3
1095		50611.5
1094		50341.4
1093		50280.4
1092		49402.1
1091		50370.1
1090		49301
1089		50527.6
1088		49404.7
1087		49003.6
1086		49405.1
1085		49847.8
1084		48836.9
1083		50264.1
1082		51151.3
1081		49758.7
1080		50086.6
1079		50999.6
1078		49160.2
1077		49605.4
1076		50728.3
1075		51218.8
1074		50161.8
1073		53084.8
1072		57312.5
1071		57235.7
1070		52336.8
1069		50281.1
1068		49760.3
1067		50126.7
1066		50855.2
1065		50760.4
1064		51263.8
1063		51495.5
1062		50567.6
1061		50549.3
1060		51141.4
1059		52319.6
1058		51785.9
1057		49766.5
1056		52566.7
1055		50675.4
1054		50976.3
1053		50952.7
1052		51635.8
1051		52073.4
1050		52551.2
1049		50548
1048		52305.4
1047		53227.4
1046		53319.4
1045		53959.2
1044		54434.8
1043		51341.9
1042		51244.4
1041		51660.1
1040		51922.4
1039		53815.1
1038		51783.3
1037		51709.3
1036		53166.2
1035		53954.6
1034		52697.5
1033		52748
1032		53868.3
1031		52113
1030		53345.6
1029		53556
1028		54146.6
1027		53830.2
1026		54004.9
1025		55036.5
1024		54827.9
1023		56935.9
1022		58982.3
1021		56225.7
1020		55167.4
1019		53947.6
1018		52999.8
1017		54633.9
1016		53485.7
1015		55314.5
1014		56473.3
1013		55866.4
1012		56270.6
1011		55543.3
1010		54599.4
1009		54343.7
1008		56341.4
1007		54189.3
1006		55979
1005		57445.9
1004		55926.1
1003		55523.2
1002		57402.7
1001		57443.6
1000		56743.7
999		58821.8
998		58192.2
997		56742.8
996		56779.4
995		58026.7
994		58516.8
993		56123.5
992		57349.9
991		57601
990		55416
989		56712.5
988		57061.8
987		58056.8
986		57726.7
985		57011.7
984		58357.5
983		58039.8
982		60235.6
981		59679.4
980		60496.2
979		60021.9
978		60962.1
977		61516.6
976		61638.9
975		62427.2
974		62554.6
973		61299.3
972		59547.2
971		59638.9
970		59171.4
969		59775.3
968		56881.5
967		55729.7
966		54772.4
965		55626.7
964		54906.4
963		53151.8
962		54804.3
961		52894.6
960		52353
959		54265.9
958		53158.9
957		53586
956		52870.1
955		54983.2
954		54940
953		53973.3
952		52901.2
951		52946.4
950		53482.3
949		54420.2
948		54714.9
947		53977.7
946		53833.8
945		54432.5
944		55192.6
943		53211.4
942		56181.2
941		55897.6
940		55226.2
939		56256.1
938		56265.4
937		55426.9
936		55181.7
935		55500.5
934		55542.3
933		54998.6
932		55398.4
931		55090.4
930		54228.7
929		54890.7
928		55614
927		54134.3
926		55361
925		57551
924		54534.9
923		58091.9
922		56741.8
921		57121.5
920		57935.6
919		57333.6
918		56914
917		57095.6
916		56599.3
915		56522.7
914		55603
913		57123.4
912		56827.5
911		57338.9
910		56619.5
909		57930.3
908		59338.4
907		58262.8
906		58675.1
905		59335.4
904		57101.8
903		59221.3
902		58897.2
901		58394.5
900		61082.6
899		58730.8
898		59913.1
897		58449.7
896		59799.1
895		58429.5
894		60116.5
893		58824.2
892		59704.7
891		59151.3
890		59853.6
889		59200.8
888		59179.6
887		59606.3
886		60396.3
885		62807.5
884		59873.2
883		60249.4
882		60110
881		59429.3
880		60867.5
879		59257.3
878		60494.1
877		59980.1
876		58829.7
875		59991.3
874		62012.3
873		62124.5
872		62078.2
871		62224.9
870		60796.3
869		61500.6
868		62032.6
867		62020
866		61692.5
865		60267.8
864		61823.9
863		61006.8
862		64115.9
861		63386.3
860		61965
859		63504.5
858		64168.1
857		63415.7
856		61856.2
855		62480
854		61838.4
853		62124
852		63418.3
851		61509.8
850		64701.3
849		63746.1
848		64423.4
847		63110.3
846		64175.4
845		64823
844		65974.8
843		65467.7
842		63997.7
841		64177.3
840		64566.8
839		64734.9
838		64446.2
837		65486.8
836		64371.2
835		64692.5
834		66078.5
833		65002
832		65993.6
831		66841.9
830		65429.7
829		65038.7
828		65193.3
827		65335.6
826		64434.9
825		63885
824		66488
823		66513.5
822		66326.8
821		66654.9
820		67698.9
819		66190.8
818		66348
817		66872.7
816		67484.8
815		66461.7
814		67435.4
813		66709.6
812		67068.5
811		67635.5
810		66840.8
809		66636.8
808		66722.7
807		67896.5
806		65637.8
805		67190.8
804		68458.7
803		68621.2
802		68502.9
801		68246.6
800		69049.2
799		70097.2
798		69271.5
797		72058.7
796		70763.1
795		68765.4
794		68389.2
793		71501.4
792		69989.6
791		69401.6
790		70639.4
789		71229.2
788		70164.3
787		70090.4
786		69514.3
785		69881.1
784		69825.4
783		71164.1
782		70287.6
781		69830.7
780		71196.5
779		69585.8
778		71912.4
777		71063
776		69948.3
775		71202.5
774		70572.6
773		71088.7
772		70312.9
771		70708.1
770		74374.8
769		70772.5
768		70787.8
767		72813.3
766		71331.4
765		69816
764		72383.4
763		72022.4
762		71765.3
761		72751.2
760		71519.2
759		72237.2
758		70541.4
757		73218.8
756		74725.9
755		73984.8
754		75383.4
753		75363.6
752		74257
751		75745.7
750		74646.9
749		72069.8
748		74360.7
747		73833.2
746		73014.2
745		73682.5
744		74803.9
743		73319.4
742		73976.7
741		75242.1
740		73559.8
739		74262.9
738		74488
737		75530.6
736		75181
735		75509
734		75308.3
733		75011.4
732		76053.5
731		75878
730		75387
729		78769.4
728		75192.3
727		76452.5
726		76158.6
725		76810.8
724		78226.6
723		77108.7
722		76826.6
721		75182.4
720		73538.5
719		79107.8
718		77038.4
717		78871.2
716		77266.8
715		76235.1
714		77238.3
713		77607
712		78139.2
711		77805.2
710		77797.1
709		77821.9
708		78165.8
707		77096.7
706		78191.1
705		77735.3
704		78880.8
703		76933.9
702		79259.1
701		78474.1
700		78589.9
699		79506.1
698		77087.7
697		78075.3
696		80509.3
695		79521.1
694		78306.7
693		79660.5
692		80426.9
691		79477.3
690		79661
689		78623.7
688		78633.4
687		79747.9
686		80420.3
685		78940.6
684		80970.9
683		80568.9
682		80884.7
681		79408
680		80262.1
679		79454.3
678		80818.1
677		79965.3
676		80801.7
675		80427
674		80670.9
673		82568
672		79657.3
671		82474.4
670		80896
669		81658.1
668		82916.1
667		83210.7
666		81609.5
665		81821.2
664		81187.6
663		81375.3
662		83118.3
661		84025
660		81790.3
659		81860.6
658		83479.4
657		83336
656		81689.4
655		81576.1
654		85590.8
653		81347.6
652		84556
651		83944.2
650		84372.8
649		83869.7
648		83094.1
647		82458.4
646		83659.5
645		84389.9
644		84565.1
643		85517.5
642		82502.2
641		84940.6
640		85049.7
639		84999.8
638		83719
637		84782
636		86027.9
635		85966.5
634		85151.9
633		85670.3
632		86138.3
631		86272.1
630		87232.1
629		86086.2
628		86191.1
627		83780.4
626		86304.8
625		87242.6
624		85525.8
623		86620.1
622		85782.2
621		85841.8
620		86496.3
619		87499.3
618		88416.6
617		86543.4
616		86742.8
615		88414.2
614		88504.6
613		87744.4
612		86192.2
611		86873.6
610		88507.8
609		88777.8
608		88183.2
607		87399.3
606		89261.9
605		88522.6
604		87988.1
603		88832.3
602		90279.8
601		89819.2
600		88956.3
599		88478.3
598		89673.3
597		90123.7
596		88550.6
595		89166.1
594		89902.5
593		89943.6
592		89322
591		91740.6
590		90828.5
589		90972.9
588		89685.4
587		90808.9
586		92033.3
585		90655.6
584		91848.5
583		91707.2
582		90316.8
581		90483.2
580		91778
579		91569
578		92147.2
577		94371.5
576		92213.7
575		91229.1
574		90490.1
573		93001.6
572		92067.9
571		93159.7
570		90318.2
569		92776.5
568		92059.6
567		90853
566		93533.2
565		93768
564		93881.3
563		92062.3
562		92487.1
561		95215.7
560		95928.3
559		94699.8
558		94689.6
557		93278.1
556		93401.1
555		95283
554		94399.6
553		96217.5
552		94654.6
551		93923.6
550		93181.3
549		93161.8
548		93332.4
547		94169.9
546		93327.8
545		94906.9
544		92008.9
543		93817
542		91537.6
541		91682.2
540		90750.3
539		91457.9
538		91600.2
537		95308.6
536		97352.9
535		102357
534		117554
533		130055
532		136194
531		123939
530		108348
529		94297.6
528		91542.8
527		91245.6
526		90106.3
525		88185
524		88213.4
523		88523.1
522		89772.7
521		90500.6
520		88210
519		89762.3
518		87970
517		88977.8
516		91375
515		89598.5
514		90935.5
513		90688.2
512		92479.3
511		89427.1
510		91721
509		88382.3
508		87982.4
507		91956.3
506		88698
505		90191.9
504		90705.6
503		91202.4
502		93617.3
501		91586.5
500		93671.5
499		91918.8
498		93430.5
497		97501.5
496		98397.8
495		97993.1
494		93314.5
493		89952.2
492		88827.7
491		89384.5
490		91399.3
489		90764.2
488		88573.7
487		90407.2
486		89872.3
485		90967.1
484		91209.6
483		90718.2
482		93220.3
481		92572.1
480		89594.3
479		94157.9
478		94745.6
477		91271.2
476		91397.8
475		94088.9
474		92664.4
473		92489
472		90326.5
471		91532.3
470		93626.4
469		92138.6
468		91546.6
467		90846.7
466		92042.9
465		93885.1
464		92613.1
463		93864.2
462		92298.6
461		92789.8
460		92993.3
459		92902.7
458		95420.1
457		95747
456		93521.8
455		93763
454		91952.3
453		93317.9
452		95459.7
451		97097.1
450		96888.8
449		94981
448		95593.1
447		96267
446		94317.1
445		94264.2
444		97144
443		98088.5
442		95256.8
441		93440.8
440		92754.7
439		95574.1
438		95202.1
437		96807.9
436		95889.4
435		97729.6
434		96448.9
433		96569.2
432		97479.5
431		99366.6
430		98085.4
429		98359.9
428		97605.6
427		99710.5
426		97933.5
425		99730.7
424		97840.5
423		97683.4
422		94809.3
421		96167.1
420		94690.7
419		96202.5
418		94719.3
417		94803.5
416		92712
415		92063.9
414		89998.7
413		92170.4
412		90645
411		92940.4
410		92443.7
409		92542.1
408		92598.2
407		95971.3
406		95238.6
405		97285
404		99830.5
403		108902
402		120511
401		135477
400		127913
399		128261
398		123092
397		99344.5
396		87850.7
395		86402
394		85434.2
393		86448.2
392		87063.4
391		85171.5
390		85465.7
389		85130.2
388		85429.9
387		86655.5
386		86440.2
385		87025.5
384		87816.1
383		87789.5
382		87678.2
381		89259.8
380		87095.1
379		86893.9
378		86893.4
377		88281.1
376		90516.9
375		86954.7
374		89166.3
373		89419.6
372		87700.6
371		88728.8
370		88144.8
369		90041.2
368		88917.5
367		88985
366		90131.2
365		88866
364		88746.9
363		89948.6
362		88090.2
361		91764.6
360		92054.2
359		90201.5
358		90059.9
357		88300
356		90274.2
355		89770.6
354		89994.6
353		92156.4
352		90543.2
351		93391.3
350		91459.9
349		90386.2
348		91828.5
347		93583.8
346		93965.6
345		93151
344		93015.2
343		93185.2
342		96089
341		95163.6
340		91889.7
339		90939
338		92715.5
337		93176.2
336		93950.3
335		93338.7
334		91301.3
333		92605.6
332		90310.7
331		92303.5
330		93349
329		93576.6
328		94235.9
327		94393.3
326		94869
325		93687.4
324		95426
323		97507.5
322		98980
321		98989.4
320		101044
319		98005.7
318		101349
317		101943
316		101321
315		102775
314		104067
313		103200
312		103511
311		101594
310		100665
309		95443.2
308		91577.2
307		88811.9
306		86979.6
305		80728
304		75941.2
303		72960.5
302		66376.4
301		63818.9
300		59148.3
299		57587.5
298		55962.2
297		57988.1
296		57792.6
295		60262.2
294		64448.6
293		68189.5
292		76141.1
291		79717.9
290		90805.1
289		103547
288		129927
287		199557
286		358832
285		512174
284		286259
283		61209.3
282		21179.7
281		12621.6
280		10160.1
279		8272.62
278		6304.39
277		6003.49
276		5848.3
275		5470.57
274		5064.59
273		5399.94
272		5176.06
271		5344.81
270		4707.8
269		5092.35
268		4734.12
267		5503.66
266		5244.89
265		4667.86
264		4739.83
263		5210.04
262		5029.15
261		5170.25
260		4976.31
259		4403.49
258		5082.43
257		5356.44
256		4986.13
255		4615.18
254		4869.55
253		5075.63
252		4603.38
251		5211.71
250		4314
249		4747.75
248		5098.46
247		4582.27
246		4857.21
245		4667.29
244		5047.15
243		4575.68
242		4285.19
241		4790.79
240		4962.13
239		5354.13
238		4862.51
237		4510.72
236		4625.52
235		4645.68
234		4807.11
233		4626.63
232		4886.73
231		4803.45
230		5157.86
229		5266.67
228		5211.94
227		5532.12
226		4834.84
225		4577.53
224		4773.04
223		4514.62
222		5216.36
221		4753.34
220		4838.31
219		5210.43
218		4674.36
217		5061.53
216		4425.86
215		4656.52
214		4944.39
213		4985.6
212		4564.47
211		4956.18
210		4978.62
209		4735.05
208		4470.73
207		4670.55
206		4593.63
205		5055.58
204		4576.51
203		5331.57
202		4383.23
201		5222.51
200		4605.9
199		4806.71
198		5169.99
197		4914.24
196		5340.88
195		4871.73
194		4986.87
193		5297.7
192		5303.49
191		5947.42
190		5244.36
189		4614.1
188		4954.72
187		5146.18
186		4595.64
185		4793.77
184		5313.11
183		4815.58
182		4437.71
181		4536.39
180		4741.23
179		4538.63
178		4335.48
177		4892.16
176		5047.73
175		4534.03
174		4883.14
173		4758.94
172		5043.5
171		5011.66
170		5056.79
169		4812.91
168		5546.16
167		5341.27
166		5051.99
165		4990.75
164		5233.71
163		5263.79
162		4509.29
161		4776.96
160		4747.57
159		4530.74
158		4670.06
157		4879.47
156		5091.4
155		4821.39
154		5469.94
153		5832.45
152		5206.67
151		5376.7
150		4719.93
149		5423.54
148		5503.2
147		5240.24
146		4731.22
145		4650.26
144		4858.85
143		4953.25
142		5860.73
141		4902.44
140		5739.08
139		5267.97
138		4705.67
137		4841.9
136		4968.86
135		4979.65
134		5295.66
133		5113.19
132		4975.56
131		5023.39
130		4945.7
129		5040.47
128		4841.36
127		4625.99
126		5212.54
125		4958.26
124		4784.89
123		4725.49
122		5340.16
121		5505.15
120		5516.28
119		4688.14
118		4808.58
117		5034.93
116		5120.72
115		5438.72
114		4969.98
113		4921.07
112		5104.73
111		5025.52
110		5865.75
109		4971.43
108		4790.28
107		5321.45
106		5299.62
105		5343.6
104		5281.98
103		5821.2
102		6174.99
101		5435.19
100		5577.33
99		4679.38
98		4783.08
97		5104.38
96		5175.68
95		5487.03
94		5053.99
93		5779.57
92		5496.37
91		4634.38
90		5917.87
89		6316.94
88		5793.95
87		5834.29
86		5204.71
85		5423.09
84		5335.04
83		5311.53
82		5189.48
81		5263.92
80		5051.03
79		5178.42
78		4989.17
77		5054.92
76		5339.59
75		5534.21
74		4910.93
73		4902.44
72		4724.26
71		4442.67
70		5003.49
69		4916.78
68		4963.43
67		5567.55
66		5388.59
65		5348.46
64		6031.75
63		6187.08
62		6017.62
61		5742.03
60		5053.84
59		5307.57
58		4879.56
57		5226.9
56		5217.45
55		5200.59
54		5301.13
53		5160.63
52		4491.14
51		5611.15
50		5700.37
49		5801.61
48		5654.95
47		5348.45
46		5507.57
45		5647.18
44		5323.37
43		5731.13
42		5981.59
41		5617.7
40		5964.96
39		5407.04
38		5000.2
37		5059.92
36		4882.64
35		4985.19
34		4156.7
33		4619.54
32		5454.52
31		5179.48
30		6133.07
29		5632.53
28		5754.5
27		6030.55
26		6292.04
25		6699.87
24		6822.65
23		6530
22		6861.25
21		7394.11
20		8431.56
19		8617.07
18		8359.01
17		8329.04
16		7115.23
15		6955.55
14		6144.12
13		5721.09
12		4874.14
11		4498.67
10		4148.52
9		3237.72
8		2713.22
7		2199.91
6		1965.59
5		1671.61
4		1290.39
3		942.724
2		372.424
1		116.301
0		83.4033
-1		135.196
-2		63.7358
-3		55.3252
-4		146.212
-5		51.5362
-6		125.824
-7		169.031
-8		49.5182
-9		87.8195
-10		165.135

## Sheet: Peak Table
Peak Table :
	Name	Start BE	Peak BE	End BE	Height CPS	FWHM eV	Area (P) CPS.eV	Area (N) TPP-2M	Atomic %	Peak Type	Q	SF ALTHERMO1	TXFN	Backgnd	PP Height CPS	PP Hgt (N)	PP At. %	Title	File Name
	C1s	298	284.8	279.2	47890.8	1.59	108622	1523.13	84.99	Standard	1	1	1	Smart	48932.6	171.54	91.44	C1s Scan	C:\Users\engineer\AppData\Local\Temp\VGD{D1C467CB-57F9-4065-AEF5-53EB69EA5B83}.vgd
	N1s	410	400.82	392.2	4026.64	2.06	19454.3	175.92	9.82	Standard	1	1.676	1	Smart	4383.11	9.91	5.28	N1s Scan	C:\Users\engineer\AppData\Local\Temp\VGD{E9F20F8F-774C-4E8B-9CFD-7CA3EEA7742C}.vgd
	O1s	545	532.06	525.2	3737.78	3.31	16035.6	93.04	5.19	Standard	1	2.881	1	Smart	4243.03	6.15	3.28	O1s Scan	C:\Users\engineer\AppData\Local\Temp\VGD{18D2B0D6-4E4F-4E91-8071-71A69E0C466E}.vgd

## Sheet: Experiment
Experiment Summary :
Item	Sample List and Comments	Analysis Type
	Experiment230104-2
1 (Source Gun A)	WXH-9	Point
2 (Source Gun A)	WXH-11	Point
3 (Source Gun A)	WXH-18	Point
4 (Source Gun A)	ZL	Point
5 (Source Gun A)	LL	Point
6 (Source Gun A)	SMK	Point
7 (Source Gun A)	DWJ-900-1	Point
8 (Source Gun A)	DWJ-900-3	Point
9 (Source Gun A)	DWJ-1000-1	Point
10 (Source Gun A)	DWJ-1000-3	Point
11 (Source Gun A)	DWJ-1100-1	Point
12 (Source Gun A)	DWJ-1100-3	Point
13 (Source Gun A)	ZY-3	Point
14 (Source Gun A)	ZY-4	Point
15 (Source Gun A)	ZY-10	Point
16 (Source Gun A)	ZY-11	Point
17 (Source Gun A)	HJL-1	Point
18 (Source Gun A)	HJL-2	Point
19 (Source Gun A)	HJL-3	Point
20 (Source Gun A)	HJL-4	Point
21 (Source Gun A)	HJL-5	Point
22 (Source Gun A)	HJL-6	Point
23 (Source Gun A)	HJL-7	Point
24 (Source Gun A)	XLL-1	Point
25 (Source Gun A)	XLL-2	Point
26 (Source Gun A)	XLL-3	Point
27 (Source Gun A)	XLL-7	Point
28 (Source Gun A)	XLL-4	Point
29 (Source Gun A)	XLL-5	Point
30 (Source Gun A)	XLL-6	Point
31 (Source Gun A)	WKQ-3	Point
32 (Source Gun A)	WKQ-4	Point
33 (Source Gun A)	WKQ-5	Point
34 (Source Gun A)	WKQ-6	Point
35 (Source Gun A)	WG-1	Point
36 (Source Gun A)	WG-2	Point
37 (Source Gun A)	WG-3	Point
38 (Source Gun A)	WG-4	Point
39 (Source Gun A)	WY-1	Point
40 (Source Gun A)	WY-2	Point
41 (Source Gun A)	WY-3	Point
42 (Source Gun A)	WY-4	Point
43 (Source Gun A)	WY-5	Point
44 (Source Gun A)	WY-6	Point
45 (Source Gun A)	WY-7	Point
46 (Source Gun A)	TF-2-3	Point
47 (Source Gun A)	TF-3-2	Point
48 (Source Gun A)	QHL-1	Point
49 (Source Gun A)	QHL-2	Point
50 (Source Gun A)	HBS-1	Point
51 (Source Gun A)	HBS-2	Point
52 (Source Gun A)	HLJ-1	Point
53 (Source Gun A)	HLJ-2	Point
	Source Gun A = X-Ray002 400um - FG ON (400 µm)
	Source Gun B = Gun Shutdown (0 µm)

## Sheet: Titles
09:24:48 Thursday, January 05, 2023
D:\DATA\2023.01\230104-2\WG-1.xls
WG-1
Data Files :	Title	File Name	Comment
	O1s Scan	C:\...\Local\Temp\VGD{18D2B0D6-4E4F-4E91-8071-71A69E0C466E}.vgd
	N1s Scan	C:\...\Local\Temp\VGD{E9F20F8F-774C-4E8B-9CFD-7CA3EEA7742C}.vgd
	C1s Scan	C:\...\Local\Temp\VGD{D1C467CB-57F9-4065-AEF5-53EB69EA5B83}.vgd
	XPS Survey	C:\...\Local\Temp\VGD{9AE705EF-7EC2-4E19-A038-886325111C48}.vgd
	O1s Scan	C:\...\X-Ray002 400um - FG ON\WG-1\Group\O1s Scan.VGD
	N1s Scan	C:\...\X-Ray002 400um - FG ON\WG-1\Group\N1s Scan.VGD
	C1s Scan	C:\...\X-Ray002 400um - FG ON\WG-1\Group\C1s Scan.VGD
	XPS Survey	C:\...\X-Ray002 400um - FG ON\WG-1\Group\XPS Survey.VGD
