# Supplementary material for: A flexible wearable self-supporting hybrid supercapacitor device based on hierarchical nickel cobalt sulfide@C electrode
Source: Sci Rep. 2023 Sep 20;13:15555. doi: 10.1038/s41598-023-42278-9 (PMC10511439; doi:10.1038/s41598-023-42278-9)
Supplement: Supplementary file 1 — Supplementary Information. [file 41598_2023_42278_MOESM1_ESM.zip › Raw Data/Fig.3/xps-Fig.3a,b,d.xls]

## Sheet: Ni2p Scan
﻿
Axis	Energy	Elements=	471
C:\Users\engineer\Desktop\1214\1KH-2JCW-3HWC\3HWC\1.DATA\Ni2p Scan.VGD
Binding Energy (E)				Backgnd.
eV		Counts / s		Counts / s
892.08		7216.12		0
891.98		7198.34		0
891.88		7294.91		0
891.78		7316.22		0
891.68		7147.74		0
891.58		7096.16		0
891.48		7210.24		0
891.38		7028.62		0
891.28		7131.41		0
891.18		7138.56		0
891.08		6949.82		0
890.98		7037.35		0
890.88		7262.5		0
890.78		7232.32		0
890.68		7073.21		0
890.58		7009.43		0
890.48		6916.2		0
890.38		7118.92		0
890.28		7098.19		0
890.18		7033.19		0
890.08		7062.45		0
889.98		7288.91		0
889.88		7207.71		0
889.78		7097.06		0
889.68		7116.62		0
889.58		6878.75		0
889.48		6978.84		0
889.38		6948.37		0
889.28		6894.83		0
889.18		7076.93		0
889.08		7141		0
888.98		7231.08		0
888.88		7208.01		0
888.78		6867.3		0
888.68		6931.31		0
888.58		6882.58		0
888.48		7007.51		0
888.38		6931.68		0
888.28		6987.66		0
888.18		6996.37		0
888.08		6967.45		0
887.98		6993.38		0
887.88		7022.9		0
887.78		7085.38		0
887.68		7029.38		0
887.58		6977.94		0
887.48		6941.88		0
887.38		6899.9		0
887.28		6827.99		0
887.18		7000.73		0
887.08		7040.26		0
886.98		6969.33		0
886.88		6902.45		7019
886.78		7086.25		7011.52
886.68		7096.73		6997
886.58		7035.52		6996.96
886.48		6864.05		6993.82
886.38		7059.54		6990.7
886.28		7070.44		6989.52
886.18		6983.53		7007.95
886.08		6970.04		7026.37
885.98		7052.92		7022.29
885.88		7054.94		7022.23
885.78		7050.04		7019.3
885.68		7123.02		7015.04
885.58		7022.37		7011
885.48		7021.65		7009.52
885.38		6910.1		7009.14
885.28		6970.48		7008.72
885.18		7157.64		7007.99
885.08		7280.52		7007.12
884.98		7143.1		7006.25
884.88		6894.9		7005.36
884.78		6977.01		7004.46
884.68		7163.32		7003.59
884.58		7240.44		7002.63
884.48		7215.05		7001.24
884.38		7264.52		6999.41
884.28		7358.54		6997.5
884.18		7219.15		6995.8
884.08		7035.29		6994.29
883.98		7042.26		6992.92
883.88		7122.27		6991.72
883.78		7202.82		6990.58
883.68		7153.97		6989.3
883.58		7145.15		6987.83
883.48		7202.33		6986.28
883.38		7177.08		6984.71
883.28		7214.09		6982.91
883.18		7346.93		6980.86
883.08		7347.25		6978.58
882.98		7388.24		6976.11
882.88		7335.21		6973.44
882.78		7367.19		6970.63
882.68		7463.35		6967.64
882.58		7479.17		6964.57
882.48		7446.24		6961.37
882.38		7435.31		6958.09
882.28		7412.1		6954.67
882.18		7567.88		6951.25
882.08		7463.92		6947.88
881.98		7373.12		6944.38
881.88		7542.45		6940.47
881.78		7743.23		6936.26
881.68		7820.49		6931.72
881.58		7719.34		6926.75
881.48		7740.9		6921.67
881.38		7601.89		6916.85
881.28		7493.71		6912.32
881.18		7538.33		6907.9
881.08		7598.52		6903.6
880.98		7609.11		6899.19
880.88		7681.26		6894.54
880.78		7679.05		6889.57
880.68		7792.82		6884.29
880.58		7848.71		6878.93
880.48		7646.8		6873.61
880.38		7625.1		6868.29
880.28		7648.51		6863.26
880.18		7508.61		6858.4
880.08		7667.95		6853.39
879.98		7763.17		6848.19
879.88		7758.44		6842.95
879.78		7664.07		6837.39
879.68		7756.5		6831.68
879.58		7775.26		6825.94
879.48		7756.85		6820.21
879.38		7729.47		6814.49
879.28		7614.46		6808.91
879.18		7612.52		6803.38
879.08		7696.58		6797.94
878.98		7659.75		6792.51
878.88		7681.08		6786.95
878.78		7702.2		6781.09
878.68		7856.24		6775.2
878.58		7688.5		6769.32
878.48		7622.29		6763.54
878.38		7558.26		6757.98
878.28		7487.75		6752.83
878.18		7460.09		6747.89
878.08		7481.78		6743.16
877.98		7401.13		6738.58
877.88		7412.83		6733.99
877.78		7467.4		6729.37
877.68		7460.46		6724.78
877.58		7433.89		6720.02
877.48		7519.3		6715.26
877.38		7394.89		6710.42
877.28		7515.12		6705.72
877.18		7305.51		6701.35
877.08		7120.01		6697.21
876.98		7288.73		6693.16
876.88		7303.54		6689.28
876.78		7329.89		6685.42
876.68		7280.17		6681.13
876.58		7469.93		6676.78
876.48		7320.94		6672.38
876.38		7319.18		6667.92
876.28		7364.72		6663.34
876.18		7363.84		6658.9
876.08		7318.7		6654.48
875.98		7277.39		6650.12
875.88		7243.4		6645.62
875.78		7462.09		6640.89
875.68		7552.51		6636.06
875.58		7376.66		6631.12
875.48		7346.86		6625.82
875.38		7540.96		6620.41
875.28		7526.92		6614.91
875.18		7602.73		6609.05
875.08		7672.77		6602.69
874.98		7747.19		6595.92
874.88		7880.86		6588.86
874.78		7749.77		6581.52
874.68		7809.49		6573.96
874.58		7833.79		6566.18
874.48		7913.26		6558.26
874.38		7959.58		6550.15
874.28		7875.37		6541.91
874.18		7889.13		6533.48
874.08		7965.35		6524.84
873.98		8056.25		6516.07
873.88		8034		6507.04
873.78		8062.86		6497.52
873.68		8286.4		6487.77
873.58		8116.86		6478.08
873.48		7960.82		6468.29
873.38		8074.62		6458.41
873.28		8093.19		6448.73
873.18		8075.39		6439.31
873.08		7832.99		6430.06
872.98		7779.59		6421.12
872.88		7743.44		6412.65
872.78		7649.9		6404.88
872.68		7411.08		6397.64
872.58		7332.95		6390.99
872.48		7225.18		6384.76
872.38		7341.19		6378.96
872.28		7236.26		6373.5
872.18		7081.72		6368.31
872.08		7071.64		6363.53
871.98		6840.79		6359.06
871.88		7037.49		6354.72
871.78		7094.81		6350.68
871.68		6804.67		6346.92
871.58		6801.55		6343.18
871.48		6794.09		6339.79
871.38		6718.34		6336.9
871.28		6632.59		6334.34
871.18		6498.96		6332.08
871.08		6515.03		6330.07
870.98		6561.88		6328.23
870.88		6558.78		6326.46
870.78		6559.37		6324.53
870.68		6620.12		6322.48
870.58		6618.54		6320.38
870.48		6589.87		6318.06
870.38		6729.58		6315.61
870.28		6673.24		6313
870.18		6740.34		6310.37
870.08		6622.69		6307.66
869.98		6640.27		6305.01
869.88		6659.31		6302.53
869.78		6516.42		6300.18
869.68		6608.66		6297.81
869.58		6616.79		6295.58
869.48		6515.94		6293.59
869.38		6424.63		6291.7
869.28		6417.97		6290.11
869.18		6328.98		6288.71
869.08		6442.61		6287.3
868.98		6506.76		6285.92
868.88		6395.26		6284.69
868.78		6272.73		6283.5
868.68		6281.11		6282.38
868.58		6378.09		6281.4
868.48		6366.63		6280.42
868.38		6387.96		6279.24
868.28		6439.15		6277.98
868.18		6345.67		6276.9
868.08		6208.79		6275.89
867.98		6293.72		6274.82
867.88		6430.4		6273.81
867.78		6375.81		6272.81
867.68		6332.22		6271.72
867.58		6281.31		6270.58
867.48		6326.15		6269.48
867.38		6385.14		6268.43
867.28		6315.81		6267.35
867.18		6354.47		6266.03
867.08		6482.83		6264.59
866.98		6429.13		6263.13
866.88		6383.06		6261.63
866.78		6336.52		6260.24
866.68		6256.51		6259.12
866.58		6230.69		6258.02
866.48		6401.21		6256.88
866.38		6406.74		6255.65
866.28		6408.11		6254.23
866.18		6411.93		6252.38
866.08		6599.13		6250.29
865.98		6609.04		6248.01
865.88		6552.21		6245.6
865.78		6505.02		6243.03
865.68		6541.47		6240.46
865.58		6591.7		6237.78
865.48		6685.14		6234.97
865.38		6644.81		6232.21
865.28		6448.34		6229.7
865.18		6304.58		6227.27
865.08		6507.46		6224.89
864.98		6628.57		6222.49
864.88		6646.73		6219.79
864.78		6691.1		6216.66
864.68		6671.96		6213.23
864.58		6752.24		6209.87
864.48		6555.47		6206.48
864.38		6649.71		6202.97
864.28		6776.4		6199.24
864.18		6847.49		6195.37
864.08		6856.48		6191.09
863.98		6896.17		6186.54
863.88		6864.96		6181.95
863.78		6786.95		6177.34
863.68		6840.46		6172.59
863.58		6960.06		6167.56
863.48		7112.82		6162.25
863.38		7095.1		6156.66
863.28		7000.21		6150.77
863.18		7081.06		6144.63
863.08		7151.57		6138.38
862.98		7173.82		6132.08
862.88		7120.03		6125.5
862.78		7207.25		6118.57
862.68		7356.15		6111.47
862.58		7281.95		6104.24
862.48		7242.18		6096.76
862.38		7310.94		6089.17
862.28		7268.38		6081.54
862.18		7352.85		6073.58
862.08		7542.87		6065.44
861.98		7361.06		6056.99
861.88		7547.52		6048.17
861.78		7553.91		6039.19
861.68		7457.65		6030.41
861.58		7317.06		6021.56
861.48		7386.94		6012.82
861.38		7415.54		6004.28
861.28		7327.31		5995.81
861.18		7359.5		5987.27
861.08		7344.24		5978.84
860.98		7251.25		5970.54
860.88		7259.93		5962.15
860.78		7371.45		5953.91
860.68		7186.02		5945.8
860.58		7185.94		5937.7
860.48		7214.15		5929.84
860.38		7006.75		5922.44
860.28		6930.54		5915.08
860.18		7116.68		5907.76
860.08		7111.06		5900.84
859.98		6839.99		5894.11
859.88		6795.65		5887.45
859.78		6842.48		5881.11
859.68		6801		5875.16
859.58		6738.35		5869.15
859.48		6863.62		5863.13
859.38		6780.57		5857.22
859.28		6711.86		5851.33
859.18		6756.2		5845.28
859.08		6853.2		5839.13
858.98		6928.68		5832.72
858.88		6973.77		5826.26
858.78		6727.74		5819.62
858.68		6886.77		5812.84
858.58		6941.65		5806.01
858.48		6943.85		5799.07
858.38		7038.69		5791.74
858.28		7038.61		5784.32
858.18		6936.6		5776.78
858.08		7008.73		5769.01
857.98		7115.9		5760.93
857.88		7283.27		5752.47
857.78		7325.2		5743.17
857.68		7644.42		5733.06
857.58		7685.69		5722.28
857.48		7654.93		5710.86
857.38		7806.66		5698.71
857.28		7913.6		5686.13
857.18		7979.95		5672.88
857.08		8214.16		5658.81
856.98		8326.8		5644.06
856.88		8339.7		5628.62
856.78		8465.47		5612.44
856.68		8563.94		5595.52
856.58		8796.85		5577.8
856.48		8960.67		5559.12
856.38		9109.85		5539.47
856.28		9242.52		5519.15
856.18		9075.61		5498.37
856.08		9123.28		5477.26
855.98		9158.62		5455.83
855.88		9295.51		5434.49
855.78		9088.34		5413.15
855.68		8975.2		5392.1
855.58		8781.01		5371.47
855.48		8708.62		5351.56
855.38		8561.12		5332.37
855.28		8382.78		5314.23
855.18		7967.01		5297.2
855.08		7725.22		5281.37
854.98		7571.41		5266.67
854.88		7506.79		5253.03
854.78		7388.04		5240.34
854.68		7067.4		5228.59
854.58		6847.08		5217.8
854.48		6674.58		5208.1
854.38		6504.76		5199.42
854.28		6441.11		5191.51
854.18		6356.17		5184.15
854.08		6326.69		5177.18
853.98		6306.38		5170.55
853.88		6170.4		5164.34
853.78		6038.32		5158.38
853.68		6118.88		5152.6
853.58		6131.43		5147.14
853.48		6011.59		5141.7
853.38		6123.23		5135.97
853.28		6271.8		5129.88
853.18		6415.73		5123.44
853.08		6412.74		5116.43
852.98		6489.8		5108.82
852.88		6624.33		5100.84
852.78		6559.85		5092.76
852.68		6479.23		5084.55
852.58		6489.5		5076.16
852.48		6615.53		5068.2
852.38		6210.33		5060.91
852.28		5934.26		5054.31
852.18		5842.16		5048.58
852.08		5691.24		5043.99
851.98		5589.18		5040.14
851.88		5544.09		5036.97
851.78		5315.58		5034.44
851.68		5264.42		5032.35
851.58		5289.7		5030.62
851.48		5270.13		5029.34
851.38		5135.41		5028.14
851.28		5242.24		5027.01
851.18		5194.96		5026.14
851.08		5056.62		5025.41
850.98		5139.4		5024.63
850.88		5186.13		5024.14
850.78		4978.53		5024
850.68		4876.81		5023.92
850.58		5014.72		5023.87
850.48		5101.89		5027.07
850.38		5147.42		5030.26
850.28		5126.6		5033.46
850.18		5018.56		5036.65
850.08		5011.09		5039.85
849.98		5092.59		5043.05
849.88		5026.13		5046.24
849.78		5086.22		5049.44
849.68		5053.55		5052.63
849.58		5085.25		5055.83
849.48		5041.43		0
849.38		5012.68		0
849.28		5078.69		0
849.18		5008.4		0
849.08		5012.24		0
848.98		5090.97		0
848.88		5106.74		0
848.78		5163.64		0
848.68		5008.84		0
848.58		5053.97		0
848.48		5036.26		0
848.38		5022.46		0
848.28		5082.96		0
848.18		5159.9		0
848.08		5171.15		0
847.98		4942.38		0
847.88		5031.5		0
847.78		5061.91		0
847.68		5013.81		0
847.58		4915.52		0
847.48		4915.74		0
847.38		5117.02		0
847.28		5187.7		0
847.18		5083.88		0
847.08		5150		0
846.98		5171.27		0
846.88		5093.94		0
846.78		4975.32		0
846.68		4959.86		0
846.58		5099.91		0
846.48		5111.1		0
846.38		4987.91		0
846.28		4916.91		0
846.18		4916.61		0
846.08		4958.43		0
845.98		5033		0
845.88		4991.47		0
845.78		4952.12		0
845.68		5078.82		0
845.58		5107.79		0
845.48		5035.16		0
845.38		4976.09		0
845.28		5100.15		0
845.18		5213.64		0
845.08		5112.97		0

## Sheet: Co2p Scan
﻿
Axis	Energy	Elements=	491
C:\Users\engineer\Desktop\1214\1KH-2JCW-3HWC\3HWC\1.DATA\Co2p Scan.VGD
Binding Energy (E)				Backgnd.
eV		Counts / s		Counts / s
820.08		5015.47		0
819.98		4986.01		0
819.88		5060.88		0
819.78		5033.74		0
819.68		5031.59		0
819.58		5052.71		0
819.48		4993.92		0
819.38		4940.33		0
819.28		4907.7		0
819.18		4846.33		0
819.08		4904.76		0
818.98		4957.78		0
818.88		4982.75		0
818.78		4996.34		0
818.68		5104.62		0
818.58		5118.44		0
818.48		5023.54		0
818.38		4971.49		0
818.28		5001.21		0
818.18		5045.58		0
818.08		5094.23		0
817.98		4996.84		0
817.88		5061.32		0
817.78		4931.79		0
817.68		4929.58		0
817.58		4885.06		0
817.48		4932.33		0
817.38		5094.42		0
817.28		4999.8		0
817.18		5014.71		0
817.08		5097.46		0
816.98		5025.6		0
816.88		5129.36		0
816.78		5141.08		0
816.68		5100.92		0
816.58		5023.24		0
816.48		5002.48		0
816.38		4959.94		0
816.28		5001.91		0
816.18		5071.3		0
816.08		5007.32		0
815.98		4999.33		0
815.88		5015.9		0
815.78		5052.16		0
815.68		5099.44		0
815.58		4978.4		0
815.48		4999.86		0
815.38		5086.44		0
815.28		5004.32		0
815.18		5014.72		0
815.08		4930.85		0
814.98		4999.98		0
814.88		5053.73		0
814.78		4939.76		0
814.68		5053.86		0
814.58		5097.04		0
814.48		5083.26		0
814.38		4976.24		0
814.28		4859.26		0
814.18		4998.03		0
814.08		5010.76		0
813.98		5047.13		0
813.88		5022.86		0
813.78		4846.61		0
813.68		4937.46		0
813.58		4935.97		0
813.48		4875.48		0
813.38		4902.04		0
813.28		4987.19		0
813.18		5078.17		0
813.08		5175.01		0
812.98		5112.75		0
812.88		5088.25		0
812.78		5116.03		0
812.68		4968.81		5082.31
812.58		5114.21		5078.36
812.48		5124.25		5066
812.38		5097.05		5056.68
812.28		4960.68		5024.83
812.18		4943.82		5009.57
812.08		4968.81		4996
811.98		5067.68		4995.8
811.88		5038.98		4994
811.78		5093.72		4990.98
811.68		5036.54		4987
811.58		5035.52		4983.27
811.48		5026.49		4977.7
811.38		5176.31		4972.96
811.28		4996.44		4969.04
811.18		4944.22		4965.92
811.08		4946.85		4961.69
810.98		5105.98		4958.94
810.88		5030.12		4955.78
810.78		5016.58		4950.57
810.68		5105.04		4942.93
810.58		5128.8		4935.59
810.48		5046.77		4929.17
810.38		4919.33		4923.23
810.28		4945.93		4919.65
810.18		4878.6		4918.67
810.08		4890.25		4918.6
809.98		4959.25		4917.73
809.88		5084.85		4915.89
809.78		5142.77		4912.96
809.68		5099.9		4909.3
809.58		5029.75		4906
809.48		4864.76		4903.39
809.38		4925.46		4901.53
809.28		4972.37		4899.94
809.18		5035.51		4898.53
809.08		4982		4896.79
808.98		4929.07		4895.09
808.88		4907.47		4893.01
808.78		5043.31		4890.66
808.68		5083.7		4888.81
808.58		4864.07		4886.68
808.48		4980.59		4884.02
808.38		5006.6		4881.76
808.28		4948.85		4879.89
808.18		4991.74		4877.08
808.08		5051.34		4874.22
807.98		4976.75		4872.12
807.88		4836.63		4870.19
807.78		4902.6		4868.46
807.68		4941.35		4866.55
807.58		5080.06		4864.73
807.48		4949.88		4862.68
807.38		4875.12		4860.77
807.28		4867.16		4859
807.18		4900.14		4858.4
807.08		4829.87		4858.39
806.98		4819.7		4858.37
806.88		4920.75		4858.29
806.78		5013.35		4858.16
806.68		5000.21		4857.99
806.58		4916.47		4857.76
806.48		4952.85		4857.57
806.38		4833.53		4857.47
806.28		4805.85		4857.38
806.18		4984.36		4857.23
806.08		5041.86		4857.06
805.98		5024.81		4856.82
805.88		4961.84		4856.55
805.78		4886.51		4856.32
805.68		4891.76		4856.14
805.58		4917.26		4856.02
805.48		4906.71		4855.9
805.38		4935.99		4855.76
805.28		4940.06		4855.6
805.18		4951.47		4855.43
805.08		4913.85		4855.23
804.98		5004.85		4854.94
804.88		5126.48		4854.64
804.78		4943.16		4854.4
804.68		4844.8		4854.12
804.58		4983.82		4853.85
804.48		4982.27		4853.64
804.38		5001.25		4853.46
804.28		4857.36		4853.25
804.18		4911.59		4853.08
804.08		4915.37		4852.96
803.98		4840.61		4852.86
803.88		4963.57		4852.74
803.78		4904.23		4852.64
803.68		4866.71		4852.51
803.58		4984.21		4852.34
803.48		4931.18		4852.16
803.38		4988.1		4852
803.28		4853.49		4851.79
803.18		4981.07		4851.6
803.08		4934.61		4851.39
802.98		4962.71		4851.18
802.88		5011.65		4850.91
802.78		4976.08		4850.62
802.68		5034.82		4850.25
802.58		5114.07		4849.87
802.48		4971.97		4849.52
802.38		4954.72		4849.19
802.28		4915.57		4848.9
802.18		4971.81		4848.62
802.08		5056.71		4848.33
801.98		5018.72		4847.99
801.88		5035.06		4847.62
801.78		5018.4		4847.25
801.68		4941.43		4846.94
801.58		4944.99		4846.67
801.48		4898.26		4846.48
801.38		4875.55		4846.34
801.28		4878.78		4846.22
801.18		4910.75		4846.12
801.08		4906.15		4846
800.98		4921.97		4845.79
800.88		5086.3		4845.49
800.78		5084.12		4845.19
800.68		4928.53		4844.87
800.58		4925.39		4844.57
800.48		4902.25		4844.32
800.38		4952.05		4844.15
800.28		4904.11		4843.93
800.18		5020.58		4843.7
800.08		4965.07		4843.45
799.98		4961		4843.24
799.88		4839.87		4843.1
799.78		4745.85		4843.06
799.68		4812.14		4843.04
799.58		4856.42		4842.99
799.48		4991.65		4842.76
799.38		5007.21		4842.33
799.28		4929.24		4841.84
799.18		4869.84		4841.42
799.08		4787.54		4841.19
798.98		4813.72		4840.99
798.88		4971.84		4840.82
798.78		4906.43		4840.66
798.68		4852.67		4840.28
798.58		4995.48		4839.77
798.48		4930.13		4839.27
798.38		4965.08		4838.72
798.28		4950.27		4838.07
798.18		4938.92		4837.51
798.08		4911.95		4836.96
797.98		4914.46		4836.43
797.88		4945.82		4835.82
797.78		5024.01		4835.14
797.68		4998.44		4834.49
797.58		4882.58		4833.84
797.48		4908.69		4833.23
797.38		4902.45		4832.73
797.28		4928.17		4832.17
797.18		5044.58		4831.47
797.08		5010.17		4830.75
796.98		4924.69		4829.96
796.88		4970.06		4829.1
796.78		4979.38		4828.48
796.68		4828.99		4827.8
796.58		5056.15		4826.99
796.48		5043.5		4826.11
796.38		5028.43		4825.21
796.28		4992.65		4824.12
796.18		5004.76		4823.25
796.08		4847.29		4822.63
795.98		4805.88		4822.16
795.88		4886.89		4821.74
795.78		4946.53		4821.48
795.68		4848.71		4821.17
795.58		4891.86		4820.69
795.48		4969.26		4820.03
795.38		5048.78		4819.44
795.28		4877.53		4818.91
795.18		4791.1		4818.39
795.08		4880.84		4817.96
794.98		4876.05		4817.6
794.88		4994.4		4817.09
794.78		5000.47		4816.4
794.68		4970.07		4815.58
794.58		4991.53		4814.61
794.48		5012.24		4813.66
794.38		4966.94		4812.79
794.28		4925		4811.99
794.18		4905.18		4811.25
794.08		4927.62		4810.55
793.98		4966.81		4809.93
793.88		4901.35		4809.34
793.78		4889.38		4808.77
793.68		4879.09		4808.38
793.58		4763.7		4808.03
793.48		4920.56		4807.63
793.38		4953.75		4807.08
793.28		5023.37		4806.5
793.18		4903.73		4805.87
793.08		4808.13		4805.28
792.98		4881.79		4804.75
792.88		4896.42		4804.21
792.78		5026.41		4803.71
792.68		4866.28		4803.25
792.58		4773.4		4802.8
792.48		4863.49		4802.37
792.38		4882.9		4802.09
792.28		4877.48		4801.78
792.18		4891.86		4801.37
792.08		4875.04		4800.92
791.98		4888.52		4800.42
791.88		4932.4		4799.89
791.78		4901.98		4799.29
791.68		4952.96		4798.54
791.58		5017.38		4797.77
791.48		4892.2		4797.11
791.38		4832.56		4796.41
791.28		4938.39		4795.71
791.18		4954.21		4795.11
791.08		4912.59		4794.47
790.98		4930.35		4793.72
790.88		4927.14		4792.99
790.78		4920.01		4792.31
790.68		4910.56		4791.75
790.58		4788.4		4791.35
790.48		4786.27		4791.04
790.38		4840.07		4790.9
790.28		4760.78		4791.09
790.18		4778.97		4791.29
790.08		4907.17		4791.48
789.98		4874.03		4791.68
789.88		4807.38		4791.87
789.78		4921.32		4792.07
789.68		4967.72		4792.26
789.58		4851.57		4792.46
789.48		4933.51		4792.65
789.38		4918.35		4792.85
789.28		4833		4793.04
789.18		4955.4		4793.24
789.08		4910.11		4793.44
788.98		4905.53		4793.63
788.88		4925.76		4793.83
788.78		4837.07		4794.02
788.68		4753.83		4794.22
788.58		4957.58		4794.41
788.48		4804.35		4794.61
788.38		4835.17		4794.8
788.28		4833.91		4795
788.18		4889.29		4795.19
788.08		4790.77		4795.39
787.98		4894.36		4795.58
787.88		4921.61		4795.78
787.78		4999.61		4795.97
787.68		4958.15		4796.17
787.58		4961.71		4796.36
787.48		4944.47		4796.56
787.38		5004.12		4796.76
787.28		4941.06		4796.95
787.18		4825.04		4797.15
787.08		4772.16		4797.34
786.98		4839.26		4797.54
786.88		4945.74		4797.73
786.78		4882.96		4797.93
786.68		4872.29		4798.12
786.58		4888.12		4798.32
786.48		4952.11		4798.51
786.38		4943.7		4798.71
786.28		4968.28		4798.9
786.18		4882.41		4799.1
786.08		4857.43		4799.29
785.98		4813.4		4799.49
785.88		4916.3		4799.69
785.78		5063.6		4799.88
785.68		4958.96		4800.08
785.58		4971.31		4800.27
785.48		4977.46		4800.47
785.38		4981.79		4800.66
785.28		4852.2		4800.86
785.18		4980.99		4801.05
785.08		4963.95		4801.25
784.98		4855.26		4801.44
784.88		4772.77		4801.64
784.78		4858.44		4801.83
784.68		4919.09		4802.03
784.58		5025.74		4802.22
784.48		4958.25		4802.42
784.38		4981.38		4802.62
784.28		4927.52		4802.81
784.18		4980.33		4803.01
784.08		5163.41		4803.2
783.98		5022.64		4803.4
783.88		4973.13		4803.59
783.78		4908.05		4803.79
783.68		4931.85		4803.98
783.58		4948.38		4804.18
783.48		4948.55		4804.37
783.38		4892.79		4804.57
783.28		5000.84		4804.76
783.18		5146.3		4804.96
783.08		5124.88		4805.15
782.98		5041.03		4805.35
782.88		4957.09		4805.54
782.78		4974.63		4805.74
782.68		4923.29		4805.94
782.58		4895.41		4806.13
782.48		4825.8		4806.33
782.38		4923.56		4806.52
782.28		4938.65		4806.72
782.18		5054.45		4806.91
782.08		4962.05		4807.11
781.98		5035.7		4807.3
781.88		4955.14		4807.5
781.78		4935.95		4807.69
781.68		5054.72		4807.89
781.58		5018.74		4808.08
781.48		5078.43		4808.28
781.38		5029.21		4808.47
781.28		4921.15		4808.67
781.18		5036.09		4808.87
781.08		5045.43		4809.06
780.98		5106.02		4809.26
780.88		5146.07		4809.45
780.78		5035.49		4809.65
780.68		4987.47		4809.84
780.58		5016.26		4810.04
780.48		5134.25		4810.23
780.38		5132.25		4810.43
780.28		5110.31		4810.62
780.18		5008.1		4810.82
780.08		5036.02		4811.01
779.98		4961.96		4811.21
779.88		4973.11		4811.4
779.78		5049.05		4811.6
779.68		5033.28		4811.79
779.58		5000.71		4811.99
779.48		4934.26		4812.19
779.38		4936		4812.38
779.28		4993.79		4812.58
779.18		5036.27		4812.77
779.08		4937.61		4812.97
778.98		5021.16		4813.16
778.88		4978.63		4813.36
778.78		4985.34		4813.55
778.68		5031.47		4813.75
778.58		5051.2		4813.94
778.48		5085.37		4814.14
778.38		4954.03		4814.33
778.28		4945.56		4814.53
778.18		4950.04		4814.72
778.08		5130.03		4814.92
777.98		5133.24		4815.12
777.88		5004.2		4815.31
777.78		4905.01		4815.51
777.68		4913.62		4815.7
777.58		4894.85		4815.9
777.48		4846.95		4816.09
777.38		4881.77		4816.29
777.28		4794.26		4816.48
777.18		4766.52		4818
777.08		4792.91		4819.52
776.98		4942.46		4821.04
776.88		4895.61		4822.56
776.78		4865.94		4824.07
776.68		4834.18		4825.59
776.58		4850.87		4827.11
776.48		4877.47		4828.63
776.38		4874.2		4830.15
776.28		4795.53		4831.67
776.18		4788.02		4833.18
776.08		4843.97		4834.7
775.98		5059.94		4836.22
775.88		4960.51		4837.74
775.78		4894.51		4839.26
775.68		4819.7		4840.78
775.58		4891.88		4842.29
775.48		4976.55		4843.81
775.38		4811.36		4845.33
775.28		4879.52		4846.85
775.18		4943.97		4848.37
775.08		4827.62		4852.49
774.98		4779.37		4856.61
774.88		4919.65		4860.73
774.78		4916.28		4871.76
774.68		4851.42		4883.63
774.58		4863.96		0
774.48		4866.84		0
774.38		4860.6		0
774.28		4729.28		0
774.18		4792.11		0
774.08		4860.18		0
773.98		4846.42		0
773.88		4935.86		0
773.78		4916.76		0
773.68		4566.54		0
773.58		4626.02		0
773.48		4699.5		0
773.38		4624.58		0
773.28		4665.48		0
773.18		4762.61		0
773.08		4705.85		0
772.98		4671.86		0
772.88		4784.42		0
772.78		4791.64		0
772.68		4837.28		0
772.58		4862.34		0
772.48		4782.64		0
772.38		4768.15		0
772.28		4734.05		0
772.18		4691.07		0
772.08		4604.29		0
771.98		4599.23		0
771.88		4596.3		0
771.78		4676.33		0
771.68		4729.72		0
771.58		4772.47		0
771.48		4683.4		0
771.38		4643.5		0
771.28		4642.66		0
771.18		4749.26		0
771.08		4682.21		0

## Sheet: O1s Scan
﻿
Axis	Energy	Elements=	151
C:\Users\engineer\Desktop\1214\1KH-2JCW-3HWC\3HWC\1.DATA\O1s Scan.VGD
Binding Energy (E)				Backgnd.
eV		Counts / s		Counts / s
539.08		1753.89		0
538.98		1784.88		0
538.88		1744.32		0
538.78		1785.85		0
538.68		1759.35		0
538.58		1700.19		0
538.48		1694.89		0
538.38		1688.56		0
538.28		1680.63		0
538.18		1710.62		0
538.08		1740.93		0
537.98		1736.04		0
537.88		1692.67		0
537.78		1665.14		0
537.68		1692.53		0
537.58		1729.46		0
537.48		1675.01		0
537.38		1644.27		0
537.28		1636.33		0
537.18		1689.59		0
537.08		1721.33		0
536.98		1675.43		0
536.88		1658.67		0
536.78		1702.47		0
536.68		1652.18		0
536.58		1704.72		0
536.48		1664.84		0
536.38		1750.03		0
536.28		1760.04		0
536.18		1634.81		0
536.08		1621.1		1660.04
535.98		1635.11		1660.03
535.88		1649.15		1660.01
535.78		1664.95		1659.98
535.68		1773.11		1659.94
535.58		1678.39		1659.9
535.48		1631.94		1659.84
535.38		1723.19		1659.77
535.28		1723.35		1659.71
535.18		1731.23		1659.63
535.08		1758.02		1659.51
534.98		1801.84		1659.34
534.88		1938.28		1659.13
534.78		1907.74		1658.87
534.68		1914.96		1658.57
534.58		1970.3		1658.22
534.48		2014.48		1657.85
534.38		2006.12		1657.43
534.28		2114.13		1656.94
534.18		2215.77		1656.35
534.08		2414.32		1655.64
533.98		2509.05		1654.82
533.88		2503.58		1653.89
533.78		2592.21		1652.86
533.68		2645.84		1651.74
533.58		2762.97		1650.53
533.48		2937.94		1649.18
533.38		3059.15		1647.68
533.28		3280.41		1646.01
533.18		3365.16		1644.17
533.08		3469.91		1642.15
532.98		3735.92		1639.88
532.88		4081.71		1637.39
532.78		4288.53		1634.61
532.68		4577.19		1631.49
532.58		4903.2		1628.09
532.48		5000.22		1624.37
532.38		5388.06		1620.33
532.28		5682.82		1615.95
532.18		6031.47		1611.21
532.08		6459.77		1606.07
531.98		6708.48		1600.59
531.88		6817.3		1594.74
531.78		7273.08		1588.5
531.68		7674.71		1581.92
531.58		7919.6		1574.98
531.48		8253		1567.67
531.38		8379.4		1560.07
531.28		8493.21		1552.24
531.18		8620.11		1544.23
531.08		8674		1536.11
530.98		8683.07		1527.91
530.88		8699.67		1519.74
530.78		8350.8		1511.66
530.68		8174.83		1503.73
530.58		7977.63		1496.05
530.48		7530.77		1488.75
530.38		7078.85		1481.88
530.28		6428.99		1475.51
530.18		5941.05		1469.72
530.08		5503.92		1464.49
529.98		5034.57		1459.86
529.88		4442.17		1455.81
529.78		3901.95		1452.31
529.68		3572.94		1449.33
529.58		3199.32		1446.85
529.48		2883.44		1444.79
529.38		2574.76		1443.09
529.28		2378.8		1441.71
529.18		2159.12		1440.58
529.08		2072.22		1439.67
528.98		1968.61		1438.91
528.88		1931.04		1438.26
528.78		1846.07		1437.72
528.68		1746.55		1437.26
528.58		1668.83		1436.88
528.48		1633.53		1436.59
528.38		1562.25		1436.37
528.28		1504.43		1436.22
528.18		1472.72		1436.1
528.08		1501.45		1436.01
527.98		1558.03		1435.91
527.88		1545.16		1435.82
527.78		1517.42		1435.72
527.68		1481.34		1435.62
527.58		1486.11		1435.54
527.48		1488.41		1435.49
527.38		1444.84		1435.44
527.28		1409.54		1435.4
527.18		1411.5		0
527.08		1422.7		0
526.98		1427.94		0
526.88		1459.86		0
526.78		1426.07		0
526.68		1412.91		0
526.58		1401.12		0
526.48		1417.25		0
526.38		1480.71		0
526.28		1478.73		0
526.18		1461.49		0
526.08		1461.26		0
525.98		1441.52		0
525.88		1448.18		0
525.78		1494.34		0
525.68		1433.07		0
525.58		1401.42		0
525.48		1413.37		0
525.38		1465.77		0
525.28		1421.61		0
525.18		1355.81		0
525.08		1339.37		0
524.98		1380.26		0
524.88		1401.99		0
524.78		1427.76		0
524.68		1474.66		0
524.58		1423.4		0
524.48		1467.57		0
524.38		1506.58		0
524.28		1412.93		0
524.18		1455.17		0
524.08		1447.16		0

## Sheet: C1s Scan
﻿
Axis	Energy	Elements=	141
C:\Users\engineer\Desktop\1214\1KH-2JCW-3HWC\3HWC\1.DATA\C1s Scan.VGD
Binding Energy (E)				Backgnd.
eV		Counts / s		Counts / s
294.08		1085.01		0
293.98		1040.37		0
293.88		1058.3		0
293.78		1108.99		0
293.68		1110.77		0
293.58		1136.27		0
293.48		1038.4		0
293.38		1087.5		0
293.28		1134.27		0
293.18		1142.73		0
293.08		1113.1		0
292.98		1068.34		0
292.88		1081.89		0
292.78		1123.22		0
292.68		1085.76		0
292.58		1102.87		0
292.48		1069.77		0
292.38		1125.42		0
292.28		1143.66		0
292.18		1067.99		0
292.08		1057.19		0
291.98		1064.04		0
291.88		1114.87		0
291.78		1126.27		0
291.68		1152.78		0
291.58		1055.77		0
291.48		1024.84		0
291.38		1125.8		0
291.28		1117.06		0
291.18		1028.39		0
291.08		1124.59		0
290.98		1102.26		0
290.88		1077.43		0
290.78		1144.61		0
290.68		1154.9		0
290.58		1115.05		0
290.48		1045.89		0
290.38		1060.28		0
290.28		1099.73		0
290.18		1091.04		0
290.08		1114.13		0
289.98		1192.42		0
289.88		1199.25		0
289.78		1181.94		1179.5
289.68		1199.01		1179.47
289.58		1124.85		1179.45
289.48		1170.13		1179.41
289.38		1243.36		1179.34
289.28		1264.04		1179.23
289.18		1285.77		1179.04
289.08		1330.5		1178.74
288.98		1382.27		1178.34
288.88		1507.63		1177.83
288.78		1492.41		1177.2
288.68		1552.36		1176.47
288.58		1573.12		1175.66
288.48		1559.07		1174.82
288.38		1574.49		1173.95
288.28		1549.72		1173.09
288.18		1516.56		1172.25
288.08		1541.95		1171.36
287.98		1658.65		1170.45
287.88		1609.72		1169.54
287.78		1568.32		1168.62
287.68		1517.19		1167.7
287.58		1531.63		1166.82
287.48		1563.44		1165.97
287.38		1548.36		1165.14
287.28		1513.85		1164.28
287.18		1593.78		1163.38
287.08		1605.81		1162.48
286.98		1561.26		1161.55
286.88		1621.59		1160.57
286.78		1599.58		1159.56
286.68		1667.63		1158.52
286.58		1687.34		1157.37
286.48		1801.2		1156.11
286.38		1850.39		1154.76
286.28		1815.52		1153.32
286.18		1872.91		1151.75
286.08		1980.65		1150.05
285.98		2064.88		1148.2
285.88		2217.63		1146.09
285.78		2384.25		1143.69
285.68		2541.87		1140.95
285.58		2743.95		1137.82
285.48		2943.87		1134.26
285.38		3179.72		1130.26
285.28		3412.49		1125.82
285.18		3493.78		1120.95
285.08		3742.71		1115.57
284.98		4071.67		1109.78
284.88		4092.03		1103.63
284.78		4222.25		1097.11
284.68		4323.95		1090.25
284.58		4491.03		1083.19
284.48		4474.73		1075.96
284.38		4482.15		1068.68
284.28		4280.54		1061.5
284.18		4067.06		1054.46
284.08		4131.14		1047.68
283.98		3862.72		1041.27
283.88		3584.63		1035.35
283.78		3134.51		1030
283.68		2749.01		1025.31
283.58		2569.33		1021.27
283.48		2341		1017.85
283.38		2150.73		1014.92
283.28		1994.52		1012.44
283.18		1721.08		1010.41
283.08		1506.21		1008.77
282.98		1440.16		1007.41
282.88		1490.68		1006.37
282.78		1277.24		1005.53
282.68		1235.03		1004.83
282.58		1186.43		1004.26
282.48		1149.32		1003.85
282.38		1109.03		1003.55
282.28		1015.08		1003.37
282.18		990.738		1003.26
282.08		984.082		1003.23
281.98		983.381		1003.23
281.88		1052.29		1003.21
281.78		1056.12		1003.17
281.68		1023.75		1003.12
281.58		1025.05		1003.04
281.48		1006.71		1002.97
281.38		1005.73		0
281.28		953.579		0
281.18		881.497		0
281.08		904.958		0
280.98		966.526		0
280.88		962.253		0
280.78		993.847		0
280.68		992.218		0
280.58		949.184		0
280.48		1031.93		0
280.38		1073.55		0
280.28		1025.91		0
280.18		1104.03		0
280.08		1027.54		0

## Sheet: S2p Scan
﻿
Axis	Energy	Elements=	171
C:\Users\engineer\Desktop\1214\1KH-2JCW-3HWC\3HWC\1.DATA\S2p Scan.VGD
Binding Energy (E)				Backgnd.
eV		Counts / s		Counts / s
172.08		898.887		0
171.98		893.868		0
171.88		872.717		0
171.78		874.25		0
171.68		807.531		0
171.58		838.797		0
171.48		899.139		0
171.38		862.485		0
171.28		832.391		0
171.18		816.901		0
171.08		856.851		0
170.98		870.008		0
170.88		831.534		0
170.78		881.12		0
170.68		886.327		0
170.58		820.239		0
170.48		826.066		0
170.38		844.556		0
170.28		889.405		0
170.18		863.043		0
170.08		880.482		0
169.98		893.542		0
169.88		894.624		0
169.78		876.461		0
169.68		895.838		0
169.58		924.605		0
169.48		895.262		0
169.38		846.303		0
169.28		828.357		0
169.18		862.808		0
169.08		882.97		0
168.98		898.227		0
168.88		895.361		0
168.78		958.871		0
168.68		924.556		0
168.58		893.9		0
168.48		915.12		0
168.38		917.669		0
168.28		889.859		0
168.18		922.234		0
168.08		869.873		0
167.98		890.876		0
167.88		916.585		0
167.78		908.744		0
167.68		920.856		0
167.58		944.589		0
167.48		919.101		0
167.38		945.402		0
167.28		958.273		0
167.18		926.487		0
167.08		902.004		0
166.98		889.544		0
166.88		887.029		0
166.78		877.499		0
166.68		897.045		0
166.58		865.086		0
166.48		890.472		0
166.38		908.869		0
166.28		940.764		0
166.18		934.972		0
166.08		909.452		0
165.98		870.409		0
165.88		879.684		0
165.78		848.485		0
165.68		902.454		0
165.58		887.383		0
165.48		875.568		0
165.38		870.939		0
165.28		879.88		877.483
165.18		889.056		877.448
165.08		871.97		877.374
164.98		911.735		877.251
164.88		935.055		877.127
164.78		881.235		877.008
164.68		882.391		876.865
164.58		894.961		876.69
164.48		942.416		876.48
164.38		969.351		876.19
164.28		958.647		875.813
164.18		967.166		875.289
164.08		1039.27		874.659
163.98		1044.97		873.924
163.88		1069.82		873.128
163.78		1015.58		872.321
163.68		974.524		871.515
163.58		1033.62		870.689
163.48		1061.51		869.827
163.38		1100.88		868.807
163.28		1168.01		867.597
163.18		1159.21		866.175
163.08		1237.05		864.564
162.98		1242.36		862.848
162.88		1197.49		861.024
162.78		1268.15		859.101
162.68		1247.75		857.19
162.58		1216.39		855.29
162.48		1222.71		853.355
162.38		1223.35		851.362
162.28		1316.62		849.214
162.18		1391.95		846.861
162.08		1410.16		844.305
161.98		1413.13		841.541
161.88		1417.52		838.663
161.78		1416.8		835.816
161.68		1348.19		833.068
161.58		1299.67		830.441
161.48		1279.79		827.977
161.38		1244.18		825.714
161.28		1205.46		823.66
161.18		1131.76		821.858
161.08		1038.74		820.351
160.98		980.27		819.133
160.88		950.077		818.121
160.78		995.227		817.258
160.68		979.924		816.504
160.58		926.017		815.809
160.48		918.359		815.153
160.38		908.945		814.624
160.28		865.842		814.196
160.18		877.242		813.819
160.08		873.748		813.505
159.98		853.449		813.254
159.88		845.597		812.982
159.78		885.733		812.663
159.68		921.511		812.379
159.58		838.69		812.169
159.48		778.243		811.984
159.38		820.377		811.847
159.28		836.82		811.813
159.18		810.823		827.129
159.08		836.13		0
158.98		831.496		0
158.88		814.264		0
158.78		763.028		0
158.68		813.252		0
158.58		829.297		0
158.48		789.434		0
158.38		798.107		0
158.28		792.936		0
158.18		806.354		0
158.08		775.29		0
157.98		785.032		0
157.88		773.216		0
157.78		808.366		0
157.68		821.011		0
157.58		799.559		0
157.48		750.457		0
157.38		785.282		0
157.28		797.426		0
157.18		818.374		0
157.08		781.407		0
156.98		837.695		0
156.88		813.987		0
156.78		786.52		0
156.68		768.813		0
156.58		774.273		0
156.48		716.457		0
156.38		734.98		0
156.28		806.563		0
156.18		804.624		0
156.08		778.905		0
155.98		799.319		0
155.88		818.777		0
155.78		819.364		0
155.68		793.071		0
155.58		822.878		0
155.48		816.406		0
155.38		789.662		0
155.28		814.397		0
155.18		783.504		0
155.08		780.343		0

## Sheet: Survey
﻿
Axis	Energy	Elements=	1361
C:\Users\engineer\Desktop\1214\1KH-2JCW-3HWC\3HWC\1.DATA\Survey.VGD
Binding Energy (E)
eV		Counts / s
1350.08		22495.3
1349.08		21775.2
1348.08		20702.7
1347.08		21766.8
1346.08		22643.1
1345.08		22178
1344.08		20554.3
1343.08		20168.2
1342.08		22708.8
1341.08		19823.6
1340.08		19984.9
1339.08		21365.3
1338.08		20327.8
1337.08		21972.4
1336.08		21491.8
1335.08		21284.4
1334.08		19822
1333.08		21090.7
1332.08		19769.8
1331.08		19512.1
1330.08		18114.2
1329.08		20302.4
1328.08		18858.1
1327.08		19816.1
1326.08		18593.8
1325.08		19804.3
1324.08		19098.8
1323.08		18098
1322.08		18873
1321.08		20949.2
1320.08		18044.9
1319.08		19490.4
1318.08		16957.3
1317.08		20134.9
1316.08		20462.4
1315.08		20357.2
1314.08		18935.2
1313.08		17567.3
1312.08		19350.6
1311.08		20274.5
1310.08		17141
1309.08		19443.6
1308.08		19120
1307.08		17379.5
1306.08		18702.3
1305.08		17792.9
1304.08		18711.6
1303.08		18797.8
1302.08		16596.9
1301.08		18541.5
1300.08		16050.1
1299.08		17680.4
1298.08		16776.1
1297.08		18182.9
1296.08		16432.6
1295.08		17524.3
1294.08		18083
1293.08		20209.4
1292.08		18317.3
1291.08		17656
1290.08		19624.7
1289.08		14883.7
1288.08		17376.3
1287.08		18272
1286.08		16039.8
1285.08		18059.5
1284.08		18607.6
1283.08		16656.5
1282.08		16567.6
1281.08		16357.3
1280.08		16914.4
1279.08		19417.7
1278.08		18105.6
1277.08		17610.8
1276.08		18753.1
1275.08		17169.8
1274.08		15506.3
1273.08		16326.1
1272.08		19100.5
1271.08		18005.1
1270.08		18049.9
1269.08		18853.8
1268.08		18189
1267.08		16329.7
1266.08		16969.4
1265.08		16450.2
1264.08		16412.6
1263.08		19118.9
1262.08		17915.8
1261.08		16334
1260.08		16298.3
1259.08		17123.7
1258.08		15468
1257.08		19809.2
1256.08		15814.6
1255.08		14775.8
1254.08		17707.6
1253.08		18587
1252.08		18046.5
1251.08		17111.2
1250.08		15665.9
1249.08		17689.3
1248.08		20237.2
1247.08		17550.6
1246.08		19314.1
1245.08		15898.3
1244.08		16917
1243.08		17747.7
1242.08		17827.8
1241.08		18320.7
1240.08		17509.2
1239.08		17102.5
1238.08		18504.6
1237.08		19164.9
1236.08		18421.5
1235.08		16410.3
1234.08		16999.2
1233.08		17071.3
1232.08		17501.7
1231.08		17651.1
1230.08		17722.1
1229.08		17463.4
1228.08		17518.2
1227.08		19570.5
1226.08		17093.2
1225.08		16070.1
1224.08		19218.7
1223.08		17579.2
1222.08		19154.2
1221.08		15175
1220.08		17322.3
1219.08		17559.4
1218.08		18207
1217.08		18304.7
1216.08		17597.8
1215.08		16769.5
1214.08		16730
1213.08		16758.3
1212.08		16068.3
1211.08		16621.7
1210.08		17545.6
1209.08		15126.3
1208.08		15093.2
1207.08		16688.3
1206.08		15154.1
1205.08		15339.1
1204.08		16585.4
1203.08		16269.6
1202.08		15845.8
1201.08		17689.5
1200.08		14230.5
1199.08		15956.7
1198.08		16695.9
1197.08		15287.1
1196.08		15513.3
1195.08		16228.2
1194.08		17332.3
1193.08		18245.3
1192.08		16440.7
1191.08		15125.8
1190.08		14961.5
1189.08		16895.1
1188.08		16151.2
1187.08		16186.6
1186.08		16663.2
1185.08		18052.4
1184.08		17433.4
1183.08		18216.1
1182.08		14424.1
1181.08		15946.7
1180.08		15020.2
1179.08		16419.6
1178.08		17132.2
1177.08		16347.9
1176.08		16860.7
1175.08		15471.3
1174.08		15792.5
1173.08		17979.3
1172.08		15783.9
1171.08		15179.6
1170.08		16660.9
1169.08		16995.8
1168.08		15837
1167.08		16991.5
1166.08		15019
1165.08		15523.5
1164.08		16914.9
1163.08		15447.8
1162.08		15091.1
1161.08		16301.8
1160.08		15632.2
1159.08		16896
1158.08		17644.7
1157.08		15387.6
1156.08		16743.7
1155.08		17446.8
1154.08		16485.1
1153.08		15383.8
1152.08		16315.8
1151.08		18379.3
1150.08		16440.8
1149.08		16713.6
1148.08		14852.7
1147.08		16600.7
1146.08		16936.7
1145.08		16254.7
1144.08		17186
1143.08		16554.2
1142.08		16965.9
1141.08		16453
1140.08		15203.4
1139.08		15829.5
1138.08		17330.5
1137.08		16534
1136.08		16265.4
1135.08		16941
1134.08		16085.6
1133.08		15547.1
1132.08		15712.1
1131.08		16063.4
1130.08		17449.1
1129.08		15479.6
1128.08		15650.1
1127.08		17808.4
1126.08		16990.3
1125.08		15790.4
1124.08		17702.7
1123.08		17648.7
1122.08		18275.7
1121.08		17383.3
1120.08		16276.9
1119.08		16351.3
1118.08		17180.4
1117.08		18640.3
1116.08		18569
1115.08		16629.8
1114.08		16276.8
1113.08		17703.3
1112.08		17500
1111.08		16052.1
1110.08		15361.2
1109.08		15828.4
1108.08		16379.7
1107.08		17763.4
1106.08		18086.7
1105.08		16253.5
1104.08		16042.1
1103.08		17635.6
1102.08		19047.7
1101.08		17614.2
1100.08		15661.4
1099.08		16282.2
1098.08		16222.4
1097.08		17140.6
1096.08		15996.3
1095.08		17399
1094.08		15925.2
1093.08		14335.5
1092.08		17828.5
1091.08		16920.8
1090.08		14861.1
1089.08		16009.2
1088.08		17075.7
1087.08		18484.7
1086.08		17364.7
1085.08		16222
1084.08		16177.9
1083.08		15522.2
1082.08		18697.8
1081.08		15231.2
1080.08		15887.1
1079.08		19183.4
1078.08		16357.8
1077.08		18360.1
1076.08		17383.4
1075.08		17204.5
1074.08		15058.3
1073.08		16920.5
1072.08		19419.9
1071.08		17528.9
1070.08		17398.8
1069.08		15133.8
1068.08		16314.8
1067.08		17066.4
1066.08		17092.7
1065.08		17160.5
1064.08		18230.9
1063.08		16951.4
1062.08		17877.8
1061.08		16713.2
1060.08		17254.4
1059.08		16412.5
1058.08		18800.4
1057.08		19243.1
1056.08		17517
1055.08		16563.2
1054.08		16852.6
1053.08		16864.8
1052.08		18369.6
1051.08		16193.9
1050.08		16267.1
1049.08		15219
1048.08		16271.6
1047.08		16751.7
1046.08		15231.4
1045.08		17431.1
1044.08		17271.7
1043.08		15578.6
1042.08		16750.5
1041.08		16320.2
1040.08		17040.9
1039.08		16747.2
1038.08		14909.7
1037.08		16144.9
1036.08		16070.5
1035.08		18006.1
1034.08		16481.7
1033.08		17009.6
1032.08		18687.8
1031.08		18403.6
1030.08		19246.3
1029.08		19871.9
1028.08		15909.6
1027.08		18365.9
1026.08		15734.2
1025.08		16134
1024.08		19000.3
1023.08		17409.3
1022.08		18373
1021.08		17738.8
1020.08		18814
1019.08		18579.9
1018.08		16849.7
1017.08		17449.6
1016.08		18289
1015.08		18780.5
1014.08		17909.7
1013.08		18632.9
1012.08		16913.4
1011.08		18786.2
1010.08		19488.2
1009.08		19074.6
1008.08		18160.6
1007.08		17125.3
1006.08		18272.3
1005.08		14727.6
1004.08		17814.2
1003.08		16749
1002.08		18171.5
1001.08		16625.4
1000.08		17971.9
999.08		18077.1
998.08		16879.9
997.08		18561.4
996.08		17919
995.08		17151.9
994.08		16654.8
993.08		19194.4
992.08		18450.2
991.08		16657.1
990.08		18193.4
989.08		15218.6
988.08		17197.4
987.08		17874.9
986.08		16960.7
985.08		15857
984.08		17334.2
983.08		16819.6
982.08		16740.9
981.08		17684
980.08		18445.2
979.08		17868.8
978.08		18191
977.08		18612.2
976.08		18684.5
975.08		19553.4
974.08		18726.1
973.08		18754.8
972.08		18359.1
971.08		16473.3
970.08		17903.8
969.08		15313.4
968.08		15563
967.08		16314.3
966.08		17394.1
965.08		14346.2
964.08		16037.2
963.08		16679
962.08		14826.6
961.08		15055.8
960.08		15666.5
959.08		15401.3
958.08		16416.6
957.08		15852.4
956.08		15539.5
955.08		16211.8
954.08		16006.5
953.08		14729.1
952.08		14509
951.08		14691
950.08		16272.6
949.08		15635.6
948.08		16603.8
947.08		14787.8
946.08		16152.2
945.08		17080.5
944.08		15018
943.08		16124.4
942.08		14096.5
941.08		15635.2
940.08		17968.5
939.08		16985.6
938.08		16149.5
937.08		14635.2
936.08		16555.5
935.08		15691.3
934.08		16210.8
933.08		16746
932.08		16442.6
931.08		16231.4
930.08		15508.9
929.08		15987.6
928.08		17265.7
927.08		16616.7
926.08		14917.8
925.08		15582.5
924.08		14670.5
923.08		16459
922.08		15346.9
921.08		17486
920.08		15249.4
919.08		16073.9
918.08		16567.7
917.08		15345.4
916.08		15735.9
915.08		16245.3
914.08		14355
913.08		16850.3
912.08		17421.1
911.08		16480.8
910.08		16290
909.08		15468
908.08		14482.7
907.08		15511
906.08		16823.1
905.08		16806.9
904.08		15689.8
903.08		15518.4
902.08		15812
901.08		15276.3
900.08		16260.5
899.08		14852.6
898.08		16738.1
897.08		16581.3
896.08		16979.8
895.08		15879.7
894.08		14672.8
893.08		16256.6
892.08		16624.9
891.08		14881.4
890.08		15573.5
889.08		15039.5
888.08		16321
887.08		14179.7
886.08		17041.3
885.08		16909.4
884.08		15669.3
883.08		16714.8
882.08		17202.6
881.08		16080.6
880.08		16953.3
879.08		15231.3
878.08		16264.1
877.08		14371.5
876.08		15654.5
875.08		18294.1
874.08		18061
873.08		17280.6
872.08		15377.2
871.08		15306.1
870.08		13630.2
869.08		14151.2
868.08		13498.8
867.08		14606.3
866.08		14816.5
865.08		15668.8
864.08		14320.9
863.08		15898.1
862.08		15608.1
861.08		16932.8
860.08		15798.7
859.08		15138
858.08		14864.7
857.08		18051.6
856.08		17684.1
855.08		18442.6
854.08		14674.5
853.08		16356.6
852.08		14327.5
851.08		12415.3
850.08		12706.2
849.08		10829.6
848.08		10276.2
847.08		11109.1
846.08		11182.4
845.08		11407.8
844.08		11540.7
843.08		10875.6
842.08		12040.3
841.08		11392.6
840.08		11171
839.08		10731.9
838.08		11266.8
837.08		9844.65
836.08		9618
835.08		10722
834.08		12062.7
833.08		10624.6
832.08		12056.8
831.08		11278.8
830.08		11594
829.08		12338.2
828.08		11436.9
827.08		11437.7
826.08		9605.17
825.08		10161.5
824.08		10929.2
823.08		12323.3
822.08		10751.1
821.08		10666.2
820.08		11563.1
819.08		11976.2
818.08		12138.4
817.08		11492.9
816.08		10616.5
815.08		10043.4
814.08		10115.4
813.08		11060.1
812.08		11970.8
811.08		12270.1
810.08		10312.1
809.08		11532.6
808.08		10958.9
807.08		10576.8
806.08		10705.7
805.08		11271.2
804.08		11285.6
803.08		11079.4
802.08		10548.4
801.08		11963.4
800.08		12746.4
799.08		10790.1
798.08		10641.3
797.08		11573.4
796.08		11622.3
795.08		12358.5
794.08		10957.8
793.08		10350
792.08		10040.6
791.08		10297.3
790.08		11585.8
789.08		9669.51
788.08		11380.3
787.08		10116.7
786.08		8952.4
785.08		11082
784.08		10594.4
783.08		11284.6
782.08		11127.5
781.08		10820.3
780.08		13767
779.08		9981.06
778.08		9801.4
777.08		11309.6
776.08		11210.5
775.08		13096.9
774.08		11368.5
773.08		10837.7
772.08		9711.05
771.08		9331.75
770.08		11049.3
769.08		10162.9
768.08		9563.48
767.08		9523.69
766.08		8660.2
765.08		9964.9
764.08		10129.2
763.08		9419.67
762.08		9883.8
761.08		9472.74
760.08		9527.3
759.08		9237.12
758.08		9275.24
757.08		8902.79
756.08		8980.02
755.08		9230.98
754.08		9291.88
753.08		7504.67
752.08		9999.57
751.08		9545.23
750.08		8673.74
749.08		9104.98
748.08		9670.17
747.08		9870.27
746.08		9652.65
745.08		9023.84
744.08		8816.74
743.08		7651.3
742.08		8170.31
741.08		9396.88
740.08		9561.46
739.08		7157.77
738.08		8748.22
737.08		10077.5
736.08		8735.36
735.08		9086.51
734.08		9120.84
733.08		8787.07
732.08		9686.85
731.08		8466.74
730.08		9647.84
729.08		9206.72
728.08		9910.49
727.08		8951.55
726.08		8326.08
725.08		9051.4
724.08		9109.06
723.08		8856.24
722.08		9916.39
721.08		8066.55
720.08		9097.95
719.08		9338
718.08		9196.24
717.08		8732.8
716.08		8400.28
715.08		8907.86
714.08		9299.64
713.08		8289.28
712.08		10077.4
711.08		10042.4
710.08		8608.85
709.08		8556.81
708.08		8443.83
707.08		8642.59
706.08		8351.73
705.08		8359.33
704.08		7567.15
703.08		7270.66
702.08		7954.63
701.08		8904.8
700.08		7604.78
699.08		7347.31
698.08		6574.31
697.08		6829.99
696.08		7261.85
695.08		7473.7
694.08		6343.66
693.08		7972.46
692.08		6691.08
691.08		6438.99
690.08		6860.77
689.08		6924.3
688.08		7115.8
687.08		7460.5
686.08		7107.77
685.08		7566.07
684.08		7042.58
683.08		7269.52
682.08		7917.48
681.08		5815.89
680.08		6572.49
679.08		8186.7
678.08		7954.25
677.08		7231.43
676.08		7017.73
675.08		7132.13
674.08		7177.35
673.08		8192.85
672.08		6453.28
671.08		7178.32
670.08		7485.31
669.08		7158.29
668.08		7599.55
667.08		7436.42
666.08		7046.06
665.08		8455.85
664.08		7122.11
663.08		6326.15
662.08		7446.79
661.08		7088.47
660.08		7913.56
659.08		6384.58
658.08		5656.16
657.08		6622.11
656.08		6618.46
655.08		6991.37
654.08		5889.73
653.08		6066.96
652.08		6054.32
651.08		7316.87
650.08		7897.4
649.08		7408.5
648.08		7013.42
647.08		7364.75
646.08		7014.87
645.08		8880.62
644.08		7751.39
643.08		6588.19
642.08		7870.11
641.08		9062.19
640.08		7730.33
639.08		6895.33
638.08		6871.02
637.08		6639.81
636.08		6298.08
635.08		5761.96
634.08		4971.06
633.08		5082.45
632.08		4728.92
631.08		5578.75
630.08		4829.23
629.08		5615.21
628.08		6010.36
627.08		6097.98
626.08		5398.74
625.08		5187.52
624.08		5601.28
623.08		4609.56
622.08		4748.66
621.08		4996.14
620.08		4543.7
619.08		4929.51
618.08		4933.71
617.08		4929.54
616.08		5413.16
615.08		4643.92
614.08		4558.65
613.08		5785.19
612.08		5603.84
611.08		4978.16
610.08		4933.09
609.08		3587.3
608.08		4368.19
607.08		3497.79
606.08		4512.08
605.08		4978.42
604.08		5285.58
603.08		5367.89
602.08		4280.66
601.08		5212.46
600.08		4555.29
599.08		3536.55
598.08		4683.05
597.08		5180.4
596.08		5123.17
595.08		5039.03
594.08		5273.92
593.08		6812.61
592.08		5750.42
591.08		5934.13
590.08		5002.6
589.08		4201.97
588.08		4429.98
587.08		6429.64
586.08		5333.21
585.08		4641.1
584.08		5765.49
583.08		4923.66
582.08		4677.69
581.08		5329.02
580.08		4766.4
579.08		5716.32
578.08		5493.3
577.08		5935.23
576.08		4301.81
575.08		6304.04
574.08		5735.94
573.08		4082.81
572.08		4779.11
571.08		6237.6
570.08		4976.14
569.08		5386.77
568.08		5780.15
567.08		5695.15
566.08		5389.53
565.08		6089.28
564.08		5606.38
563.08		7121.46
562.08		5246.42
561.08		5735.07
560.08		5866.99
559.08		6189.09
558.08		5451.42
557.08		6520.13
556.08		5740.07
555.08		5353.39
554.08		6257.41
553.08		5463
552.08		5465.79
551.08		4704.81
550.08		5939.94
549.08		5406.99
548.08		5279.57
547.08		5272.16
546.08		5000.4
545.08		4402
544.08		4567.97
543.08		4626.72
542.08		4725.22
541.08		4911.59
540.08		4152.34
539.08		3535.34
538.08		3832.01
537.08		3719.57
536.08		4024.82
535.08		4190.73
534.08		4295.78
533.08		9128.66
532.08		13963.5
531.08		17679.7
530.08		12108.6
529.08		6984.55
528.08		4893.44
527.08		3566.09
526.08		2748.65
525.08		3206.95
524.08		3432.1
523.08		2541.75
522.08		3485.19
521.08		2754.51
520.08		2681.94
519.08		3336.23
518.08		3609
517.08		2771.76
516.08		2886.64
515.08		2577.57
514.08		2326.1
513.08		2844.66
512.08		2785.1
511.08		3045.01
510.08		3022.27
509.08		3357.83
508.08		3418.98
507.08		3126.56
506.08		3633.01
505.08		3577.98
504.08		3531.66
503.08		3299.49
502.08		3011.41
501.08		3599.01
500.08		3184.38
499.08		3856.58
498.08		3988.08
497.08		3519.43
496.08		3913.94
495.08		4080.8
494.08		2358.05
493.08		3258.43
492.08		3400.72
491.08		3454.12
490.08		3095.3
489.08		2770.89
488.08		2848.91
487.08		2964.08
486.08		3160.87
485.08		3420.89
484.08		3356.72
483.08		3445.96
482.08		4038.07
481.08		2845.85
480.08		3246.26
479.08		2845.97
478.08		2987.72
477.08		3632.81
476.08		3069.64
475.08		3375.61
474.08		3246.46
473.08		2852.07
472.08		3766.49
471.08		4157.19
470.08		3391.65
469.08		3142.88
468.08		3320.99
467.08		3492.3
466.08		3485.45
465.08		3885.61
464.08		2955.59
463.08		3822.42
462.08		2837.74
461.08		2362.46
460.08		3319.16
459.08		5678.82
458.08		5460.79
457.08		3948.07
456.08		2621.1
455.08		1562.01
454.08		2460.23
453.08		2345.27
452.08		2238.42
451.08		2274.33
450.08		3075.44
449.08		2318.04
448.08		2324.38
447.08		2388.11
446.08		2907.58
445.08		2419.68
444.08		2742.68
443.08		2425.58
442.08		2987.13
441.08		2242.51
440.08		2690.64
439.08		2898.64
438.08		3784.37
437.08		2553.98
436.08		2618.88
435.08		2664.03
434.08		2129.41
433.08		2117.6
432.08		1972.97
431.08		2260.71
430.08		2070.17
429.08		2775.87
428.08		3316.53
427.08		1815.67
426.08		2350.43
425.08		2629.07
424.08		2872.99
423.08		2592.6
422.08		2816.24
421.08		2705.94
420.08		2564.61
419.08		3086.01
418.08		2586.84
417.08		2699.87
416.08		2444.71
415.08		2480.85
414.08		2861.4
413.08		2491.57
412.08		1987.22
411.08		2679.28
410.08		3205.84
409.08		2629.58
408.08		2455.02
407.08		2266.79
406.08		2277.85
405.08		2525.22
404.08		3003.15
403.08		2192.03
402.08		2343.8
401.08		3345.76
400.08		2138.37
399.08		2251.33
398.08		2692.78
397.08		2826.86
396.08		2741.55
395.08		2074.41
394.08		2577.1
393.08		2352.32
392.08		2293.97
391.08		2659.41
390.08		2633.72
389.08		2510.96
388.08		2779.27
387.08		3673.11
386.08		2872.75
385.08		2238.87
384.08		2351.02
383.08		2233.95
382.08		3446.03
381.08		2749.1
380.08		3076.35
379.08		2988.71
378.08		3393.33
377.08		2937.26
376.08		2200.08
375.08		2228.51
374.08		3238.83
373.08		2737.39
372.08		2415.42
371.08		2201.54
370.08		2473.34
369.08		2690.64
368.08		3310.93
367.08		2459.21
366.08		2829.58
365.08		2072.35
364.08		2322.38
363.08		3218.67
362.08		3026.94
361.08		2582.54
360.08		2732.09
359.08		3493.29
358.08		2335.63
357.08		3074.77
356.08		2621.34
355.08		2677.58
354.08		2709.73
353.08		2694.55
352.08		3114.21
351.08		2794.75
350.08		3119.13
349.08		2854.54
348.08		2730
347.08		2627.16
346.08		3642.15
345.08		3227.78
344.08		2926.55
343.08		3501.02
342.08		1914.16
341.08		3227.11
340.08		2662.99
339.08		2195.73
338.08		2733.79
337.08		2835.9
336.08		1912.08
335.08		3024.89
334.08		2685.05
333.08		2627.16
332.08		3156.22
331.08		2783.7
330.08		3205.83
329.08		3617.74
328.08		2492.77
327.08		2532.63
326.08		3194.89
325.08		2455.9
324.08		3330.32
323.08		3071.67
322.08		3117.87
321.08		3535.91
320.08		3417.27
319.08		3121.29
318.08		2616.07
317.08		3013.88
316.08		2675.31
315.08		2506.87
314.08		3322.09
313.08		2695.23
312.08		2996.92
311.08		2925.13
310.08		2534.29
309.08		2181.39
308.08		2314.4
307.08		2582.2
306.08		3097.21
305.08		3793.41
304.08		3695.57
303.08		3167.51
302.08		2977.43
301.08		3087.37
300.08		2955.2
299.08		2844.72
298.08		3131.88
297.08		3324.46
296.08		2334.78
295.08		2883.6
294.08		2931.37
293.08		2655.09
292.08		2577.39
291.08		1953.44
290.08		2482.69
289.08		3447.89
288.08		3149.71
287.08		3690.8
286.08		3716.79
285.08		7406.08
284.08		8086.72
283.08		4622.06
282.08		2751.32
281.08		2693.05
280.08		3083.71
279.08		2020.85
278.08		2923.74
277.08		2454.26
276.08		2850.74
275.08		2327.3
274.08		2521.44
273.08		2284.92
272.08		2640.58
271.08		1851.72
270.08		1449.52
269.08		2308.77
268.08		2131.34
267.08		2156.19
266.08		2176.66
265.08		2719.28
264.08		2602.45
263.08		2146.99
262.08		1555.61
261.08		2257.03
260.08		2700.57
259.08		2939.76
258.08		1687.09
257.08		2303.77
256.08		2958.08
255.08		2470.86
254.08		2167.58
253.08		2101.43
252.08		2708.8
251.08		2317.59
250.08		2302.91
249.08		2664.02
248.08		2615.76
247.08		2389.13
246.08		2409.53
245.08		2625.37
244.08		2385.99
243.08		1877.64
242.08		1831.34
241.08		2184.04
240.08		2722.07
239.08		1976.13
238.08		2232.29
237.08		3093.34
236.08		2366.59
235.08		1918.68
234.08		2095.76
233.08		2641.06
232.08		1862.1
231.08		2652.73
230.08		3121.74
229.08		2048.89
228.08		2242.23
227.08		2938.27
226.08		3006.6
225.08		3149.74
224.08		2187.08
223.08		2372.29
222.08		2358.71
221.08		2108.26
220.08		2073.33
219.08		1674.95
218.08		2557.97
217.08		2261.56
216.08		2038.6
215.08		1766.28
214.08		2400.71
213.08		2227.54
212.08		1833.37
211.08		2181.06
210.08		2088.54
209.08		1550.09
208.08		2174.89
207.08		2087.23
206.08		2450.81
205.08		2516.64
204.08		2150.58
203.08		1781.36
202.08		2724.61
201.08		2397.96
200.08		2574.25
199.08		2584.87
198.08		3172.51
197.08		1567.79
196.08		2186.65
195.08		1833.96
194.08		2215.35
193.08		2182.44
192.08		1938.55
191.08		1987.2
190.08		1677.62
189.08		1772.31
188.08		2529.15
187.08		2160.66
186.08		2184.34
185.08		1897.2
184.08		2677.8
183.08		1799.26
182.08		1682.39
181.08		1694.99
180.08		2123.69
179.08		2816.56
178.08		1814.67
177.08		2048.11
176.08		2214.99
175.08		2443.03
174.08		2430.07
173.08		2235.34
172.08		1651.95
171.08		2062.89
170.08		2296.71
169.08		2472.28
168.08		2793.52
167.08		2579.89
166.08		2302.25
165.08		2476.13
164.08		2920.4
163.08		2897.02
162.08		2915.5
161.08		2880.99
160.08		2056.27
159.08		2120.63
158.08		1882.03
157.08		1979.66
156.08		2643.43
155.08		1719.12
154.08		1895.77
153.08		1897.84
152.08		2119.35
151.08		1993.52
150.08		1802.54
149.08		1793.09
148.08		1871.45
147.08		1976.77
146.08		1979.32
145.08		1479.06
144.08		1954.58
143.08		1604.65
142.08		1768.06
141.08		1456.84
140.08		1753.9
139.08		2112.74
138.08		1764.44
137.08		2030.2
136.08		1483.88
135.08		1991.37
134.08		1622.17
133.08		2023.29
132.08		1824.86
131.08		1861.3
130.08		1535.56
129.08		1707.78
128.08		1547.76
127.08		1871.28
126.08		1378.03
125.08		2053.92
124.08		2187.29
123.08		2216.29
122.08		2020.98
121.08		1994.51
120.08		1897.02
119.08		2530.82
118.08		2245.85
117.08		1959.01
116.08		2204.67
115.08		1512.31
114.08		2487.11
113.08		1989.06
112.08		2662.72
111.08		2440.95
110.08		2242.66
109.08		1935.81
108.08		1770.63
107.08		1339.7
106.08		1206.08
105.08		1893.9
104.08		1633.45
103.08		1455.07
102.08		2518.11
101.08		1396.25
100.08		1659.08
99.08		1339.93
98.08		1581.88
97.08		1667.92
96.08		1952.39
95.08		1828.31
94.08		2105.98
93.08		1630.94
92.08		1709.63
91.08		1729.4
90.08		1531.11
89.08		2020.36
88.08		1866.77
87.08		1840.24
86.08		2200.52
85.08		1956.01
84.08		2071.79
83.08		2026.44
82.08		1062.38
81.08		1612.42
80.08		1379.98
79.08		1691.4
78.08		1692.95
77.08		1656.9
76.08		1329.22
75.08		1504.54
74.08		2302.14
73.08		1905.44
72.08		1201.34
71.08		1632.26
70.08		1629.68
69.08		2198.2
68.08		1975.82
67.08		2297.28
66.08		1960.83
65.08		1946.22
64.08		1227.19
63.08		1092.22
62.08		982.269
61.08		822.67
60.08		871.91
59.08		660.576
58.08		746.263
57.08		530.477
56.08		625.108
55.08		356.729
54.08		487.491
53.08		780.786
52.08		433.058
51.08		577.695
50.08		905.897
49.08		691.582
48.08		596.071
47.08		405.44
46.08		789.678
45.08		348.273
44.08		1155.93
43.08		461.847
42.08		535.425
41.08		544.751
40.08		686.683
39.08		625.88
38.08		579.764
37.08		856.417
36.08		656.585
35.08		492.915
34.08		525.239
33.08		304.689
32.08		425.354
31.08		383.142
30.08		525.729
29.08		495.633
28.08		204.944
27.08		446.518
26.08		587.029
25.08		569.224
24.08		447.061
23.08		737.024
22.08		614.239
21.08		309.761
20.08		156.979
19.08		243.441
18.08		615.838
17.08		354.976
16.08		103.313
15.08		292.546
14.08		228.781
13.08		79.4583
12.08		231.649
11.08		635.159
10.08		336.608
9.08		616.006
8.08		566.222
7.08		244.329
6.08		562.727
5.08		602.488
4.08		708.233
3.08		499.467
2.08		787.062
1.08		645.261
0.08		509.385
-0.92		18.7474
-1.92		0
-2.92		0
-3.92		0
-4.92		0
-5.92		0
-6.92		0
-7.92		0
-8.92		0
-9.92		0

## Sheet: Peak Table
Peak Table :
	Name	Start BE	Peak BE	End BE	Height CPS	FWHM eV	Area (P) CPS.eV	Area (N) KE^0.6	Atomic %	Peak Type	Q	SF Al Scof	TXFN	Backgnd	PP Height CPS	PP Hgt (N)	PP At. %	Title	File Name
	S2p	165.33	161.9	159.18	558.58	2.12	1288.55	1.61	4.08	Standard	1	1.67	6.4	Smart	639.28	1.2	7.06	S2p Scan	C:\Users\engineer\Desktop\1214\1KH-2JCW-3HWC\3HWC\1.DATA\S2p Scan.VGD
	C1s	289.78	284.5	281.5	3357.81	1.86	8038.39	17.25	43.58	Standard	1	1	6.61	Smart	3491.35	5.62	33.04	C1s Scan	C:\Users\engineer\Desktop\1214\1KH-2JCW-3HWC\3HWC\1.DATA\C1s Scan.VGD
	Ti2p	467.54	458.85	455.24	1922.15	1.53	4794.58	1.36	3.43	Standard	1	7.91	6.96	Smart	1999.01	0.85	4.99	Ti2p Scan	C:\Users\engineer\Desktop\1214\1KH-2JCW-3HWC\3HWC\1.DATA\Ti2p Scan.VGD
	O1s	536.09	531.09	527.31	7166.69	2.44	19380.8	15.13	38.21	Standard	1	2.93	7.12	Smart	7264.46	8.5	50	O1s Scan	C:\Users\engineer\Desktop\1214\1KH-2JCW-3HWC\3HWC\1.DATA\O1s Scan.VGD
	Co2p	812.64	784.06	774.7	286.85	0.28	4042.8	0.53	1.34	Standard	1	19.16	7.81	Smart	417.56	0.08	0.48	Co2p Scan	C:\Users\engineer\Desktop\1214\1KH-2JCW-3HWC\3HWC\1.DATA\Co2p Scan.VGD
	Ni2p	886.84	856.02	849.57	3714.29	2.96	31639.9	3.71	9.37	Standard	1	22.18	8.04	Smart	4281.81	0.75	4.42	Ni2p Scan	C:\Users\engineer\Desktop\1214\1KH-2JCW-3HWC\3HWC\1.DATA\Ni2p Scan.VGD

## Sheet: Titles
09:57:41 Monday, December 18, 2017
F:\XPS\2017\12\1214\1KH-2JCW-3HWC\3HWC\1.xls
1
Data Files :	Title	File Name	Comment
	Ni2p Scan	C:\...\1214\1KH-2JCW-3HWC\3HWC\1.DATA\Ni2p Scan.VGD
	Co2p Scan	C:\...\1214\1KH-2JCW-3HWC\3HWC\1.DATA\Co2p Scan.VGD
	O1s Scan	C:\...\1214\1KH-2JCW-3HWC\3HWC\1.DATA\O1s Scan.VGD
	Ti2p Scan	C:\...\1214\1KH-2JCW-3HWC\3HWC\1.DATA\Ti2p Scan.VGD
	C1s Scan	C:\...\1214\1KH-2JCW-3HWC\3HWC\1.DATA\C1s Scan.VGD
	S2p Scan	C:\...\1214\1KH-2JCW-3HWC\3HWC\1.DATA\S2p Scan.VGD
	Survey	C:\...\1214\1KH-2JCW-3HWC\3HWC\1.DATA\Survey.VGD
