# Supplementary material for: A flexible wearable self-supporting hybrid supercapacitor device based on hierarchical nickel cobalt sulfide@C electrode
Source: Sci Rep. 2023 Sep 20;13:15555. doi: 10.1038/s41598-023-42278-9 (PMC10511439; doi:10.1038/s41598-023-42278-9)
Supplement: Supplementary file 1 — Supplementary Information. [file 41598_2023_42278_MOESM1_ESM.zip › Raw Data/Fig.5/bet-Fig.5.XLS]

## Sheet: Sheet1
Micromeritics Instrument Corporation				|	Micromeritics Instrument Corporation					|	Micromeritics Instrument Corporation				|	Micromeritics Instrument Corporation				|	Micromeritics Instrument Corporation				|	Micromeritics Instrument Corporation				|	Micromeritics Instrument Corporation				|	Micromeritics Instrument Corporation				|	Micromeritics Instrument Corporation				|	Micromeritics Instrument Corporation
TriStar II 3020 3.02	TriStar II 3020 Version 3.02	Page 1		|	TriStar II 3020 3.02	TriStar II 3020 Version 3.02	Page 4			|	TriStar II 3020 3.02	TriStar II 3020 Version 3.02	Page 5		|	TriStar II 3020 3.02	TriStar II 3020 Version 3.02	Page 6		|	TriStar II 3020 3.02	TriStar II 3020 Version 3.02	Page 7		|	TriStar II 3020 3.02	TriStar II 3020 Version 3.02	Page 8		|	TriStar II 3020 3.02	TriStar II 3020 Version 3.02	Page 9		|	TriStar II 3020 3.02	TriStar II 3020 Version 3.02	Page 11		|	TriStar II 3020 3.02	TriStar II 3020 Version 3.02	Page 12		|	TriStar II 3020 3.02	TriStar II 3020 Version 3.02	Page 13
	Serial # 1606 Unit 1 Port 2			|		Serial # 1606 Unit 1 Port 2				|		Serial # 1606 Unit 1 Port 2			|		Serial # 1606 Unit 1 Port 2			|		Serial # 1606 Unit 1 Port 2			|		Serial # 1606 Unit 1 Port 2			|		Serial # 1606 Unit 1 Port 2			|		Serial # 1606 Unit 1 Port 2			|		Serial # 1606 Unit 1 Port 2			|		Serial # 1606 Unit 1 Port 2
				|						|					|					|					|					|					|					|					|
				|						|					|					|					|					|					|					|					|
Sample:	200401_sample2_tube2			|	Sample:	200401_sample2_tube2				|	Sample:	200401_sample2_tube2			|	Sample:	200401_sample2_tube2			|	Sample:	200401_sample2_tube2			|	Sample:	200401_sample2_tube2			|	Sample:	200401_sample2_tube2			|	Sample:	200401_sample2_tube2			|	Sample:	200401_sample2_tube2			|	Sample:	200401_sample2_tube2
Operator:				|	Operator:					|	Operator:				|	Operator:				|	Operator:				|	Operator:				|	Operator:				|	Operator:				|	Operator:				|	Operator:
Submitter:				|	Submitter:					|	Submitter:				|	Submitter:				|	Submitter:				|	Submitter:				|	Submitter:				|	Submitter:				|	Submitter:				|	Submitter:
File:	C:\TriStar II 3020\data\LE...\200401_sample2_tube2.SMP			|	File:	C:\TriStar II 3020\data\LE...\200401_sample2_tube2.SMP				|	File:	C:\TriStar II 3020\data\LE...\200401_sample2_tube2.SMP			|	File:	C:\TriStar II 3020\data\LE...\200401_sample2_tube2.SMP			|	File:	C:\TriStar II 3020\data\LE...\200401_sample2_tube2.SMP			|	File:	C:\TriStar II 3020\data\LE...\200401_sample2_tube2.SMP			|	File:	C:\TriStar II 3020\data\LE...\200401_sample2_tube2.SMP			|	File:	C:\TriStar II 3020\data\LE...\200401_sample2_tube2.SMP			|	File:	C:\TriStar II 3020\data\LE...\200401_sample2_tube2.SMP			|	File:	C:\TriStar II 3020\data\LE...\200401_sample2_tube2.SMP
				|						|					|					|					|					|					|					|					|
				|						|					|					|					|					|					|					|					|
Sample Mass:	0.0347 g	Warm Free Space:	15.4001 cm³ Measured	|	Sample Mass:	0.0347 g	Warm Free Space:	15.4001 cm³ Measured		|	Sample Mass:	0.0347 g	Warm Free Space:	15.4001 cm³ Measured	|	Sample Mass:	0.0347 g	Warm Free Space:	15.4001 cm³ Measured	|	Sample Mass:	0.0347 g	Warm Free Space:	15.4001 cm³ Measured	|	Sample Mass:	0.0347 g	Warm Free Space:	15.4001 cm³ Measured	|	Sample Mass:	0.0347 g	Warm Free Space:	15.4001 cm³ Measured	|	Sample Mass:	0.0347 g	Warm Free Space:	15.4001 cm³ Measured	|	Sample Mass:	0.0347 g	Warm Free Space:	15.4001 cm³ Measured	|	Sample Mass:	0.0347 g	Warm Free Space:	15.4001 cm³ Measured
Cold Free Space:	47.3355 cm³	Equilibration Interval:	10 s	|	Cold Free Space:	47.3355 cm³	Equilibration Interval:	10 s		|	Cold Free Space:	47.3355 cm³	Equilibration Interval:	10 s	|	Cold Free Space:	47.3355 cm³	Equilibration Interval:	10 s	|	Cold Free Space:	47.3355 cm³	Equilibration Interval:	10 s	|	Cold Free Space:	47.3355 cm³	Equilibration Interval:	10 s	|	Cold Free Space:	47.3355 cm³	Equilibration Interval:	10 s	|	Cold Free Space:	47.3355 cm³	Equilibration Interval:	10 s	|	Cold Free Space:	47.3355 cm³	Equilibration Interval:	10 s	|	Cold Free Space:	47.3355 cm³	Equilibration Interval:	10 s
Low Pressure Dose:	None	Sample Density:	1.000 g/cm³	|	Low Pressure Dose:	None	Sample Density:	1.000 g/cm³		|	Low Pressure Dose:	None	Sample Density:	1.000 g/cm³	|	Low Pressure Dose:	None	Sample Density:	1.000 g/cm³	|	Low Pressure Dose:	None	Sample Density:	1.000 g/cm³	|	Low Pressure Dose:	None	Sample Density:	1.000 g/cm³	|	Low Pressure Dose:	None	Sample Density:	1.000 g/cm³	|	Low Pressure Dose:	None	Sample Density:	1.000 g/cm³	|	Low Pressure Dose:	None	Sample Density:	1.000 g/cm³	|	Low Pressure Dose:	None	Sample Density:	1.000 g/cm³
Automatic Degas:	No			|	Automatic Degas:	No				|	Automatic Degas:	No			|	Automatic Degas:	No			|	Automatic Degas:	No			|	Automatic Degas:	No			|	Automatic Degas:	No			|	Automatic Degas:	No			|	Automatic Degas:	No			|	Automatic Degas:	No
				|						|					|					|					|					|					|					|					|
				|						|					|					|					|					|					|					|					|
Comments: USE FILLER ROD				|	Comments: USE FILLER ROD					|	Comments: USE FILLER ROD				|	Comments: USE FILLER ROD				|	Comments: USE FILLER ROD				|	Comments: USE FILLER ROD				|	Comments: USE FILLER ROD				|	Comments: USE FILLER ROD				|	Comments: USE FILLER ROD				|	Comments: USE FILLER ROD
				|						|					|					|					|					|					|					|					|
				|						|					|					|					|					|					|					|					|
				|						|					|					|					|					|					|					|					|
				|						|					|					|					|					|					|					|					|
Summary Report				|	Isotherm Tabular Report					|	Isotherm Linear Plot				|	Isotherm Log Plot				|	BET Report				|	BET Surface Area Plot				|	BET Isotherm Plot				|	Langmuir Report				|	Langmuir Surface Area Plot				|	Langmuir Isotherm Plot
				|						|					|					|					|					|					|					|					|
				|	Relative Pressure (P/Po)	Absolute Pressure (mmHg)	Quantity Adsorbed (cm³/g STP)	Elapsed Time (h:min)	Saturation Pressure (mmHg)	|					|					|	BET Surface Area:	3.7919 ± 0.1501 m²/g			|					|					|	Langmuir Surface Area:	864.7260 ± 25,418.4262 m²/g			|					|
				|				02:28	757.608	|	200401_sample2_tube2 - Adsorption		200401_sample2_tube2 - Desorption		|	200401_sample2_tube2 - Adsorption		200401_sample2_tube2 - Desorption		|	Slope:	1.084147 ± 0.044073 g/cm³ STP			|	200401_sample2_tube2		Not Fitted		|	200401_sample2_tube2		200401_sample2_tube2 - BET Equation		|	Slope:	0.005033 ± 0.147958 g/cm³ STP			|	200401_sample2_tube2		Not Fitted		|	200401_sample2_tube2		200401_sample2_tube2 - Langmuir Equation
Surface Area				|	0.00789378	5.98063	-0.036999	02:34	757.639	|	Relative Pressure (P/Po)	Quantity Adsorbed (cm³/g STP)	Relative Pressure (P/Po)	Quantity Adsorbed (cm³/g STP)	|	Relative Pressure (P/Po)	Quantity Adsorbed (cm³/g STP)	Relative Pressure (P/Po)	Quantity Adsorbed (cm³/g STP)	|	Y-Intercept:	0.063724 ± 0.010996 g/cm³ STP			|	Relative Pressure (P/Po)	1/[Q(Po/P - 1)]	Relative Pressure (P/Po)	1/[Q(Po/P - 1)]	|	Relative Pressure (P/Po)	Quantity Adsorbed (cm³/g STP)	Relative Pressure (P/Po)	Quantity Adsorbed (cm³/g STP)	|	Y-Intercept:	244.321 ± 30.636 mmHg·g/cm³ STP			|	Pressure (mmHg)	P/Q (mmHg·g/cm³ STP)	Pressure (mmHg)	P/Q (mmHg·g/cm³ STP)	|	Pressure (mmHg)	Quantity Adsorbed (cm³/g STP)	Pressure (mmHg)	Quantity Adsorbed (cm³/g STP)
				|	0.0115076	8.71859	-0.0076605	02:36	757.635	|	0.00789378	-0.036999	0.993393	4.03121	|	0.00789378	-0.036999	0.993393	4.03121	|	C:	18.013134			|	0.200771	0.282292	0.00789378	-0.215049	|	0.00789378	-0.036999	0.00789378	0.110077	|	b:	0.000021 1/mmHg			|	19.3867	804.192			|	5.98063	-0.036999	5.98063	0.0244756
Single point surface area at P/Po = 0.291536042:	3.3426 m²/g			|	0.0123731	9.37393	-0.0225388	02:38	757.608	|	0.0115076	-0.0076605	0.958228	2.93364	|	0.0115076	-0.0076605	0.958228	2.93364	|	Qm:	0.8712 cm³/g STP			|	0.21456	0.297758	0.0115076	-1.51969	|	0.0115076	-0.0076605	0.0115076	0.152777	|	Qm:	198.6698 cm³/g STP			|	20.643	549.98			|	8.71859	-0.0076605	8.71859	0.0356786
				|	0.0150628	11.4121	-0.0187495	02:40	757.639	|	0.0123731	-0.0225388	0.936607	2.65085	|	0.0123731	-0.0225388	0.936607	2.65085	|	Correlation Coefficient:	0.9958939			|	0.229341	0.314872	0.0123731	-0.555845	|	0.0123731	-0.0225388	0.0123731	0.16241	|	Correlation Coefficient:	0.005313			|	22.0544	516.875			|	9.37393	-0.0225388	9.37393	0.0383599
BET Surface Area:	3.7919 m²/g			|	0.0159835	12.1093	-0.0191706	02:42	757.615	|	0.0150628	-0.0187495	0.916361	2.4062	|	0.0150628	-0.0187495	0.916361	2.4062	|	Molecular Cross-Sectional Area:	0.1620 nm²			|	0.245124	0.324526	0.0150628	-0.815657	|	0.0150628	-0.0187495	0.0150628	0.191034	|	Molecular Cross-Sectional Area:	0.1620 nm²			|	27.0379	338.526			|	11.4121	-0.0187495	11.4121	0.0466987
				|	0.0195591	14.8185	-0.00405602	02:44	757.627	|	0.0159835	-0.0191706	0.896472	2.22201	|	0.0159835	-0.0191706	0.896472	2.22201	|					|	0.262027	0.342828	0.0159835	-0.847293	|	0.0159835	-0.0191706	0.0159835	0.200402	|					|	28.7803	352.811			|	12.1093	-0.0191706	12.1093	0.0495509
Langmuir Surface Area:	864.7260 m²/g			|	0.0208389	15.7882	-0.0118344	02:46	757.632	|	0.0195591	-0.00405602	0.87632	2.08282	|	0.0195591	-0.00405602	0.87632	2.08282	|					|	0.280086	0.370953	0.0195591	-4.91845	|	0.0195591	-0.00405602	0.0195591	0.234894	|					|	35.31	229.047			|	14.8185	-0.00405602	14.8185	0.0606335
				|	0.0255874	19.3867	0.0241071	02:48	757.667	|	0.0208389	-0.0118344	0.856092	1.98465	|	0.0208389	-0.0118344	0.856092	1.98465	|					|	0.299286	0.389711	0.0208389	-1.79836	|	0.0208389	-0.0118344	0.0208389	0.246562	|					|	37.5548	246.083			|	15.7882	-0.0118344	15.7882	0.0645999
t-Plot Micropore Area:	2.2607 m²/g			|	0.0272423	20.643	0.037534	02:50	757.754	|	0.0255874	0.0241071	0.836163	1.85085	|	0.0255874	0.0241071	0.836163	1.85085	|					|			0.0255874	1.08928	|	0.0255874	0.0241071	0.0255874	0.287098	|					|	46.0883	193.715			|	19.3867	0.0241071	19.3867	0.0793179
				|	0.0291076	22.0544	0.0426688	02:52	757.686	|	0.0272423	0.037534	0.834722	1.82897	|	0.0272423	0.037534	0.834722	1.82897	|	Relative Pressure (P/Po)	Quantity Adsorbed (cm³/g STP)	1/[Q(Po/P - 1)]		|			0.0272423	0.74613	|	0.0272423	0.037534	0.0272423	0.300296	|	Pressure (mmHg)	Quantity Adsorbed (cm³/g STP)	P/Q (mmHg·g/cm³ STP)		|	48.9861	193.381			|	20.643	0.037534	20.643	0.0844554
t-Plot External Surface Area:	1.5312 m²/g			|	0.0356799	27.0379	0.0798694	02:55	757.791	|	0.0291076	0.0426688	0.815666	1.68963	|	0.0291076	0.0426688	0.815666	1.68963	|	0.200771	0.889877	0.282292		|			0.0291076	0.702628	|	0.0291076	0.0426688	0.0291076	0.314651	|	19.3867	0.0241071	804.192		|	52.3732	188.422			|	22.0544	0.0426688	22.0544	0.0902274
				|	0.0379789	28.7803	0.0815744	02:57	757.798	|	0.0356799	0.0798694	0.745988	1.55512	|	0.0356799	0.0798694	0.745988	1.55512	|	0.21456	0.917427	0.297758		|			0.0356799	0.463257	|	0.0356799	0.0798694	0.0356799	0.361306	|	20.643	0.037534	549.98		|	55.9877	190.961			|	27.0379	0.0798694	27.0379	0.110604
BJH Adsorption cumulative surface area of pores				|	0.0465979	35.31	0.154161	02:59	757.762	|	0.0379789	0.0815744	0.695467	1.5136	|	0.0379789	0.0815744	0.695467	1.5136	|	0.229341	0.945117	0.314872		|			0.0379789	0.483953	|	0.0379789	0.0815744	0.0379789	0.376346	|	22.0544	0.0426688	516.875		|	59.8316	180.861			|	28.7803	0.0815744	28.7803	0.117728
between 1.000 Å and 3,000.000 Å diameter:	6.623 m²/g			|	0.0495636	37.5548	0.15261	03:01	757.71	|	0.0465979	0.154161	0.649273	1.45886	|	0.0465979	0.154161	0.649273	1.45886	|	0.245124	1.0006	0.324526		|			0.0465979	0.317042	|	0.0465979	0.154161	0.0465979	0.427819	|	27.0379	0.0798694	338.526		|	63.9553	174.636			|	35.31	0.154161	35.31	0.144418
				|	0.0608205	46.0883	0.237918	03:03	757.776	|	0.0495636	0.15261	0.624942	1.40458	|	0.0495636	0.15261	0.624942	1.40458	|	0.262027	1.03569	0.342828		|			0.0495636	0.341709	|	0.0495636	0.15261	0.0495636	0.443972	|	28.7803	0.0815744	352.811		|	68.3872	176.421			|	37.5548	0.15261	37.5548	0.153592
BJH Desorption cumulative surface area of pores				|	0.0646429	48.9861	0.253314	03:05	757.796	|	0.0608205	0.237918	0.585241	1.41166	|	0.0608205	0.237918	0.585241	1.41166	|	0.280086	1.0488	0.370953		|			0.0608205	0.272191	|	0.0608205	0.237918	0.0608205	0.499444	|	35.31	0.154161	229.047		|	73.0962	171.172			|	46.0883	0.237918	46.0883	0.18846
between 1.000 Å and 3,000.000 Å diameter:	6.2583 m²/g			|	0.0691128	52.3732	0.277956	03:07	757.793	|	0.0646429	0.253314	0.528397	1.33446	|	0.0646429	0.253314	0.528397	1.33446	|	0.299286	1.09598	0.389711		|			0.0646429	0.272825	|	0.0646429	0.253314	0.0646429	0.516495	|	37.5548	0.15261	246.083		|	78.1319	170.427			|	48.9861	0.253314	48.9861	0.200297
				|	0.0738866	55.9877	0.29319	03:09	757.752	|	0.0691128	0.277956	0.492235	1.27498	|	0.0691128	0.277956	0.492235	1.27498	|					|			0.0691128	0.267107	|	0.0691128	0.277956	0.0691128	0.535468	|	46.0883	0.237918	193.715		|	83.5035	169.048			|	52.3732	0.277956	52.3732	0.214132
				|	0.0789517	59.8316	0.330815	03:11	757.825	|	0.0738866	0.29319	0.478381	1.17199	|	0.0738866	0.29319	0.478381	1.17199	|					|			0.0738866	0.272115	|	0.0738866	0.29319	0.0738866	0.554699	|	48.9861	0.253314	193.381		|	89.29	164.602			|	55.9877	0.29319	55.9877	0.228893
				|	0.0843908	63.9553	0.36622	03:13	757.846	|	0.0789517	0.330815	0.428798	1.14316	|	0.0789517	0.330815	0.428798	1.14316	|					|			0.0789517	0.259116	|	0.0789517	0.330815	0.0789517	0.574067	|	52.3732	0.277956	188.422		|	95.4627	165.608			|	59.8316	0.330815	59.8316	0.244588
Pore Volume				|	0.0902381	68.3872	0.387637	03:15	757.853	|	0.0843908	0.36622	0.399285	1.0991	|	0.0843908	0.36622	0.399285	1.0991	|					|			0.0843908	0.251677	|	0.0843908	0.36622	0.0843908	0.593811	|	55.9877	0.29319	190.961		|	102.042	165.47			|	63.9553	0.36622	63.9553	0.261423
				|	0.0964604	73.0962	0.427034	03:17	757.784	|	0.0902381	0.387637	0.372195	1.08866	|	0.0902381	0.387637	0.372195	1.08866	|					|			0.0902381	0.25588	|	0.0902381	0.387637	0.0902381	0.613961	|	59.8316	0.330815	180.861		|	109.064	164.224			|	68.3872	0.387637	68.3872	0.279514
BJH Adsorption cumulative volume of pores				|	0.103111	78.1319	0.458448	03:20	757.746	|	0.0964604	0.427034	0.346866	1.04795	|	0.0964604	0.427034	0.346866	1.04795	|					|			0.0964604	0.25	|	0.0964604	0.427034	0.0964604	0.634328	|	63.9553	0.36622	174.636		|	116.567	162.208			|	73.0962	0.427034	73.0962	0.298732
between 1.000 Å and 3,000.000 Å diameter:	0.003297 cm³/g			|	0.11016	83.5035	0.493964	03:22	758.02	|	0.103111	0.458448	0.32325	1.00849	|	0.103111	0.458448	0.32325	1.00849	|					|			0.103111	0.25077	|	0.103111	0.458448	0.103111	0.655029	|	68.3872	0.387637	176.421		|	124.619	163.724			|	78.1319	0.458448	78.1319	0.319279
				|	0.117782	89.29	0.542459	03:24	758.096	|	0.11016	0.493964	0.301072	0.98317	|	0.11016	0.493964	0.301072	0.98317	|					|			0.11016	0.250621	|	0.11016	0.493964	0.11016	0.675921	|	73.0962	0.427034	171.172		|	133.178	162.127			|	83.5035	0.493964	83.5035	0.341191
BJH Desorption cumulative volume of pores				|	0.125927	95.4627	0.576439	03:26	758.079	|	0.117782	0.542459	0.280325	0.929099	|	0.117782	0.542459	0.280325	0.929099	|					|			0.117782	0.246114	|	0.117782	0.542459	0.117782	0.697464	|	78.1319	0.458448	170.427		|	142.364	167.907			|	89.29	0.542459	89.29	0.364792
between 1.000 Å and 3,000.000 Å diameter:	0.003437 cm³/g			|	0.1346	102.042	0.616681	03:28	758.114	|	0.125927	0.576439	0.243142	0.820194	|	0.125927	0.576439	0.243142	0.820194	|					|			0.125927	0.24993	|	0.125927	0.576439	0.125927	0.719456	|	83.5035	0.493964	169.048		|	152.193	171.027			|	95.4627	0.576439	95.4627	0.38996
				|	0.143879	109.064	0.66412	03:30	758.027	|	0.1346	0.616681	0.210315	0.740885	|	0.1346	0.616681	0.210315	0.740885	|					|			0.1346	0.252214	|	0.1346	0.616681	0.1346	0.741879	|	89.29	0.542459	164.602		|	162.647	177.286			|	102.042	0.616681	102.042	0.416782
				|	0.153769	116.567	0.718626	03:32	758.066	|	0.143879	0.66412	0.18149	0.655625	|	0.143879	0.66412	0.18149	0.655625	|					|			0.143879	0.253056	|	0.143879	0.66412	0.143879	0.764914	|	95.4627	0.576439	165.608		|	173.863	183.959			|	109.064	0.66412	109.064	0.445398
				|	0.164389	124.619	0.76115	03:34	758.073	|	0.153769	0.718626	0.156373	0.545368	|	0.153769	0.718626	0.156373	0.545368	|					|			0.153769	0.252857	|	0.153769	0.718626	0.153769	0.788562	|	102.042	0.616681	165.47		|	185.823	185.711			|	116.567	0.718626	116.567	0.475963
Pore Size				|	0.17569	133.178	0.821442	03:36	758.03	|	0.164389	0.76115	0.134392	0.453166	|	0.164389	0.76115	0.134392	0.453166	|					|			0.164389	0.258462	|	0.164389	0.76115	0.164389	0.813111	|	109.064	0.66412	164.224		|	198.638	191.793			|	124.619	0.76115	124.619	0.508755
				|	0.187788	142.364	0.847876	03:38	758.109	|	0.17569	0.821442	0.107384	0.354256	|	0.17569	0.821442	0.107384	0.354256	|					|			0.17569	0.259465	|	0.17569	0.821442	0.17569	0.838464	|	116.567	0.718626	162.208		|	212.333	202.453			|	133.178	0.821442	133.178	0.543605
BJH Adsorption average pore diameter (4V/A):	19.913 Å			|	0.200771	152.193	0.889877	03:40	758.043	|	0.187788	0.847876	0.0878785	0.24047	|	0.187788	0.847876	0.0878785	0.24047	|					|			0.187788	0.272688	|	0.187788	0.847876	0.187788	0.864922	|	124.619	0.76115	163.724		|	226.915	207.043			|	142.364	0.847876	142.364	0.580989
				|	0.21456	162.647	0.917427	03:42	758.049	|	0.200771	0.889877	0.0719492	0.120097	|	0.200771	0.889877	0.0719492	0.120097	|					|			0.319952	0.407461	|	0.200771	0.889877	0.200771	0.892733	|	133.178	0.821442	162.127		|	242.585	210.091			|	152.193	0.889877	152.193	0.620976
BJH Desorption average pore diameter (4V/A):	21.968 Å			|	0.229341	173.863	0.945117	03:45	758.096	|	0.21456	0.917427	0.0589099	0.0115703	|	0.21456	0.917427	0.0589099	0.0115703	|					|			0.342001	0.448193	|	0.21456	0.917427	0.21456	0.921822	|	142.364	0.847876	167.907		|	259.309	223.605			|	162.647	0.917427	162.647	0.663487
				|	0.245124	185.823	1.0006	03:47	758.077	|	0.229341	0.945117	0.0482394	-0.0968733	|	0.229341	0.945117	0.0482394	-0.0968733	|					|			0.384864	0.5389	|	0.229341	0.945117	0.229341	0.952707	|	152.193	0.889877	171.027		|	291.788	251.327			|	173.863	0.945117	173.863	0.709077
				|	0.262027	198.638	1.03569	03:49	758.082	|	0.245124	1.0006	0.0394971	-0.155648	|	0.245124	1.0006	0.0394971	-0.155648	|					|			0.410373	0.559948	|	0.245124	1.0006	0.245124	0.985572	|	162.647	0.917427	177.286		|	311.137	250.321			|	185.823	1.0006	185.823	0.75767
				|	0.280086	212.333	1.0488	03:51	758.099	|	0.262027	1.03569	0.0323447	-0.236257	|	0.262027	1.03569	0.0323447	-0.236257	|					|			0.418092	0.577547	|	0.262027	1.03569	0.262027	1.02088	|	173.863	0.945117	183.959		|	316.981	254.802			|	198.638	1.03569	198.638	0.809709
				|	0.299286	226.915	1.09598	03:53	758.187	|	0.280086	1.0488	0.0264944	-0.305291	|	0.280086	1.0488	0.0264944	-0.305291	|					|			0.465574	0.711898	|	0.280086	1.0488	0.280086	1.059	|	185.823	1.0006	185.711		|	352.974	288.443			|	212.333	1.0488	212.333	0.865292
				|	0.319952	242.585	1.15467	03:55	758.194	|	0.299286	1.09598	0.0217031	-0.34721	|	0.299286	1.09598	0.0217031	-0.34721	|					|			0.496709	0.787371	|	0.299286	1.09598	0.299286	1.10026	|	198.638	1.03569	191.793		|	376.569	300.429			|	226.915	1.09598	226.915	0.924439
				|	0.342001	259.309	1.15968	03:57	758.212	|	0.319952	1.15467	0.017777	-0.372927	|	0.319952	1.15467	0.017777	-0.372927	|					|			0.510457	0.780554	|	0.319952	1.15467	0.319952	1.14585	|	212.333	1.0488	202.453		|	386.939	289.652			|	242.585	1.15467	242.585	0.98796
				|	0.384864	291.788	1.16099	03:59	758.158	|	0.342001	1.15968	0.0145845	-0.422186	|	0.342001	1.15968	0.0145845	-0.422186	|					|			0.545004	0.874946	|	0.342001	1.15968	0.342001	1.19621	|	226.915	1.09598	207.043		|	413.113	301.758			|	259.309	1.15968	259.309	1.05571
				|	0.410373	311.137	1.24295	04:01	758.181	|	0.384864	1.16099	0.0120541	-0.459193	|	0.384864	1.16099	0.0120541	-0.459193	|					|			0.601465	1.11049	|	0.384864	1.16099	0.384864	1.30081	|	242.585	1.15467	210.091		|	455.888	335.45			|	291.788	1.16099	291.788	1.18715
				|	0.418092	316.981	1.24403	04:03	758.16	|	0.410373	1.24295	0.00992543	-0.490084	|	0.410373	1.24295	0.00992543	-0.490084	|					|			0.642147	1.30206	|	0.410373	1.24295	0.410373	1.36836	|	259.309	1.15968	223.605		|	486.681	353.139			|	311.137	1.24295	311.137	1.26537
				|	0.465574	352.974	1.22372	04:05	758.148	|	0.418092	1.24403	0.00632619	-0.531068	|	0.418092	1.24403	0.00632619	-0.531068	|					|			0.665936	1.38052	|	0.418092	1.24403	0.418092	1.38973	|	291.788	1.16099	251.327		|					|	316.981	1.24403	316.981	1.28898
				|	0.496709	376.569	1.25344	04:07	758.129	|	0.465574	1.22372			|	0.465574	1.22372			|					|			0.710926	1.61792	|	0.465574	1.22372	0.465574	1.53246	|	311.137	1.24295	250.321		|					|	352.974	1.22372	352.974	1.43429
				|	0.510457	386.939	1.33587	04:10	758.024	|	0.496709	1.25344			|	0.496709	1.25344			|					|			0.759763	1.98003	|	0.496709	1.25344	0.496709	1.63878	|	316.981	1.24403	254.802		|					|	376.569	1.25344	376.569	1.52943
				|	0.545004	413.113	1.36902	04:12	758.001	|	0.510457	1.33587			|	0.510457	1.33587			|					|			0.811972	2.5985	|	0.510457	1.33587	0.510457	1.68962	|	352.974	1.22372	288.443		|					|	386.939	1.33587	386.939	1.57121
				|	0.601465	455.888	1.35903	04:14	757.962	|	0.545004	1.36902			|	0.545004	1.36902			|					|			0.83338	2.7907	|	0.545004	1.36902	0.545004	1.82988	|	376.569	1.25344	300.429		|					|	413.113	1.36902	413.113	1.6766
				|	0.642147	486.681	1.37816	04:16	757.897	|	0.601465	1.35903			|	0.601465	1.35903			|					|			0.853603	3.04783	|	0.601465	1.35903	0.601465	2.1084	|	386.939	1.33587	289.652		|					|	455.888	1.35903	455.888	1.84858
				|	0.665936	504.719	1.44398	04:18	757.909	|	0.642147	1.37816			|	0.642147	1.37816			|					|			0.869754	3.38152	|	0.642147	1.37816	0.642147	2.3614	|	413.113	1.36902	301.758		|					|	486.681	1.37816	486.681	1.9722
				|	0.710926	538.872	1.52005	04:20	757.986	|	0.665936	1.44398			|	0.665936	1.44398			|					|			0.893224	4.0122	|	0.665936	1.44398	0.665936	2.53716	|	455.888	1.35903	335.45		|					|	504.719	1.44398	504.719	2.04455
				|	0.759763	575.853	1.59722	04:22	757.937	|	0.710926	1.52005			|	0.710926	1.52005			|					|			0.894623	3.98378	|	0.710926	1.52005	0.710926	2.94716	|	486.681	1.37816	353.139		|					|	538.872	1.52005	538.872	2.18138
				|	0.811972	615.419	1.66187	04:24	757.931	|	0.759763	1.59722			|	0.759763	1.59722			|					|			0.913678	4.65269	|	0.759763	1.59722	0.759763	3.56377	|					|					|	575.853	1.59722	575.853	2.32932
				|	0.83338	631.671	1.79227	04:26	757.962	|	0.811972	1.66187			|	0.811972	1.66187			|					|			0.948145	6.97798	|	0.811972	1.66187	0.811972	4.57444	|					|					|	615.419	1.66187	615.419	2.48736
				|	0.853603	647.004	1.91308	04:28	757.969	|	0.83338	1.79227			|	0.83338	1.79227			|					|			0.954561	7.72621	|	0.83338	1.79227	0.83338	5.17115	|										|	631.671	1.79227	631.671	2.5522
				|	0.869754	659.341	1.97479	04:30	758.077	|	0.853603	1.91308			|	0.853603	1.91308			|					|			0.973529	11.7554	|	0.853603	1.91308	0.853603	5.89466	|										|	647.004	1.91308	647.004	2.61334
				|	0.893224	677.052	2.085	04:32	757.987	|	0.869754	1.97479			|	0.869754	1.97479			|					|			0.993393	37.299	|	0.869754	1.97479	0.869754	6.63357	|										|	659.341	1.97479	659.341	2.6625
				|	0.894623	678.116	2.13107	04:35	757.991	|	0.893224	2.085			|	0.893224	2.085			|					|					|	0.893224	2.085	0.893224	8.10517	|										|	677.052	2.085	677.052	2.73304
				|	0.913678	692.561	2.27494	04:37	757.992	|	0.894623	2.13107			|	0.894623	2.13107			|										|	0.894623	2.13107	0.894623	8.21351	|										|	678.116	2.13107	678.116	2.73728
				|	0.948145	718.757	2.6203	04:39	758.067	|	0.913678	2.27494			|	0.913678	2.27494			|										|	0.913678	2.27494	0.913678	10.0396	|										|	692.561	2.27494	692.561	2.79477
				|	0.954561	723.561	2.71899	04:41	758.003	|	0.948145	2.6203			|	0.948145	2.6203			|										|	0.948145	2.6203	0.948145	16.7493	|										|	718.757	2.6203	718.757	2.89893
				|	0.973529	738.029	3.12854	04:43	758.097	|	0.954561	2.71899			|	0.954561	2.71899			|										|	0.954561	2.71899	0.954561	19.1219	|										|	723.561	2.71899	723.561	2.91802
				|	0.993393	753.077	4.03121	04:45	758.085	|	0.973529	3.12854			|	0.973529	3.12854			|										|	0.973529	3.12854	0.973529	32.8611	|										|	738.029	3.12854	738.029	2.9755
				|	0.958228	726.357	2.93364	04:47	758.021	|	0.993393	4.03121			|	0.993393	4.03121			|										|	0.993393	4.03121	0.993393	131.813	|										|	753.077	4.03121	753.077	3.03524
				|	0.936607	710.007	2.65085	04:49	758.063	|					|					|										|					|										|
				|	0.916361	694.737	2.4062	04:51	758.148	|
				|	0.896472	679.578	2.22201	04:53	758.059	|
				|	0.87632	664.258	2.08282	04:55	758.008	|
				|	0.856092	648.989	1.98465	04:57	758.083	|
				|	0.836163	633.843	1.85085	05:00	758.038	|
				|	0.834722	632.791	1.82897	05:02	758.086	|
				|	0.815666	618.358	1.68963	05:04	758.102	|
				|	0.745988	565.466	1.55512	05:06	758.009	|
				|	0.695467	527.186	1.5136	05:08	758.031	|
				|	0.649273	492.141	1.45886	05:10	757.989	|
				|	0.624942	473.719	1.40458	05:12	758.022	|
				|	0.585241	443.599	1.41166	05:14	757.978	|
				|	0.528397	400.507	1.33446	05:16	757.966	|
				|	0.492235	373.126	1.27498	05:18	758.025	|
				|	0.478381	362.632	1.17199	05:21	758.04	|
				|	0.428798	325.023	1.14316	05:23	757.986	|
				|	0.399285	302.65	1.0991	05:25	757.979	|
				|	0.372195	282.126	1.08866	05:27	758.005	|
				|	0.346866	262.952	1.04795	05:29	758.08	|
				|	0.32325	245.026	1.00849	05:31	758.008	|
				|	0.301072	228.216	0.98317	05:33	758.009	|
				|	0.280325	212.497	0.929099	05:35	758.037	|
				|	0.243142	184.322	0.820194	05:37	758.083	|
				|	0.210315	159.433	0.740885	05:39	758.068	|
				|	0.18149	137.591	0.655625	05:42	758.115	|
				|	0.156373	118.544	0.545368	05:44	758.086	|
				|	0.134392	101.875	0.453166	05:46	758.049	|
				|	0.107384	81.4027	0.354256	05:48	758.051	|
				|	0.0878785	66.6156	0.24047	05:50	758.042	|
				|	0.0719492	54.5472	0.120097	05:52	758.135	|
				|	0.0589099	44.6593	0.0115703	05:55	758.094	|
				|	0.0482394	36.573	-0.0968733	05:57	758.156	|
				|	0.0394971	29.9426	-0.155648	05:59	758.096	|
				|	0.0323447	24.5223	-0.236257	06:01	758.155	|
				|	0.0264944	20.0868	-0.305291	06:04	758.152	|
				|	0.0217031	16.4546	-0.34721	06:06	758.165	|
				|	0.017777	13.4778	-0.372927	06:08	758.162	|
				|	0.0145845	11.0569	-0.422186	06:11	758.126	|
				|	0.0120541	9.1393	-0.459193	06:13	758.187	|
				|	0.00992543	7.5261	-0.490084	06:15	758.265	|
				|	0.00632619	4.79709	-0.531068	06:19	758.291	|
				|						|
				|						|
[truncated: 80 more columns]
