# Supplementary material for: A flexible wearable self-supporting hybrid supercapacitor device based on hierarchical nickel cobalt sulfide@C electrode
Source: Sci Rep. 2023 Sep 20;13:15555. doi: 10.1038/s41598-023-42278-9 (PMC10511439; doi:10.1038/s41598-023-42278-9)
Supplement: Supplementary file 1 — Supplementary Information. [file 41598_2023_42278_MOESM1_ESM.zip › Raw Data/Fig.8/Fig.8a.xlsx]

## Sheet: Sheet1
2	720	1098	1854	2010.91	1761.8
4	669.09	1047	1789	1934.55	1670.2
10	600	945	1645	1781.82	1527.3
20	545.45	836	1454	1636.36	1354.5
30	530	763	1309	1527.27	1190
40	509.09	654	1163	1454.55	1064
